# Supplementary material for: Polypeptide-engineered lipid nanoparticles for mRNA delivery with limited immunogenicity
Source: Nat Commun. 2026 May 29;17:6986. doi: 10.1038/s41467-026-73698-6 (PMC13392015; doi:10.1038/s41467-026-73698-6)
Supplement: Supplementary file 4 — Source Data [file 41467_2026_73698_MOESM4_ESM.xlsx]

## Sheet: Fig. 2
	Fig. 2a												Fig. 2b
		DC2.4 cells						HEK293T cells						DC2.4 cells						HEK293T cells
		Luminescence intensity folds relative to ALC-LNP						Luminescence intensity folds relative to ALC-LNP						Luminescence intensity folds relative to ALC-LNP						Luminescence intensity folds relative to ALC-LNP
	Mole ratio	pDLS1	pDLS2	pDLS3	pDLS4	pDLS5	Mole ratio	pDLS1	pDLS2	pDLS3	pDLS4	pDLS5	Mole ratio	pDLS18D	pDLS18S	pDLS14D	pDLS14S	pDLS8D	Mole ratio	pDLS18D	pDLS18S	pDLS14D	pDLS14S	pDLS8D
	0.5	2.29	3.51	3.65	3.76	3.95	0.5	3.87	3.09	2.4	1.8	1.63	0.5	2.87	6.04	4.53	6.27	4.58	0.5	3.48	3.81	2.64	3.07	2.04
	1	2.19	3.07	3.68	3.68	5.03	1	3.33	1.99	3.32	2.53	2.59	1	3.31	3.19	2.9	3.03	2.82	1	0.36	0.95	0.95	1.33	1.22
	1.6	2.13	3.59	4.49	5.11	4.32	1.6	6.12	4.97	4.65	2.76	3.24	1.6	2.13	3.59	4.49	5.11	4.32	1.6	6.12	4.97	4.65	2.76	3.24
	2.5	2.49	8	10.22	8.29	7.56	2.5	5.2	5.15	6.5	5.16	3.49	2.5	1.58	2.8	3.28	2.9	3.41	2.5	1.67	1.74	2	1.57	2.55
	5	0.59	1.91	2.82	6.39	7.9	5	0.39	1.27	2.5	3.38	3.09	5	1.45	1.95	2.19	2.72	3.86	5	0.86	1.06	0.9	1.31	1.34
	Fig. 2c ALC-0159							Fig. 2d pDLS1							Fig. 2e pDLS2							Fig. 2f pDLS3							Fig. 2g pDLS4							Fig. 2h pDLS5
	Test 1		Test 2		Test 3			Test 1		Test 2		Test 3			Test 1		Test 2		Test 3			Test 1		Test 2		Test 3			Test 1		Test 2		Test 3			Test 1		Test 2		Test 3
	Size (d.nm)	Intensity (Percent)	Size (d.nm)	Intensity (Percent)	Size (d.nm)	Intensity (Percent)		Size (d.nm)	Intensity (Percent)	Size (d.nm)	Intensity (Percent)	Size (d.nm)	Intensity (Percent)		Size (d.nm)	Intensity (Percent)	Size (d.nm)	Intensity (Percent)	Size (d.nm)	Intensity (Percent)		Size (d.nm)	Intensity (Percent)	Size (d.nm)	Intensity (Percent)	Size (d.nm)	Intensity (Percent)		Size (d.nm)	Intensity (Percent)	Size (d.nm)	Intensity (Percent)	Size (d.nm)	Intensity (Percent)		Size (d.nm)	Intensity (Percent)	Size (d.nm)	Intensity (Percent)	Size (d.nm)	Intensity (Percent)
	0.3	0	0.3	0	0.3	0		0.3	0	0.3	0	0.3	0		0.3	0	0.3	0	0.3	0		0.3	0	0.3	0	0.3	0		0.3	0	0.3	0	0.3	0		0.3	0	0.3	0	0.3	0
	0.3489	0	0.3489	0	0.3489	0		0.3489	0	0.3489	0	0.3489	0		0.3489	0	0.3489	0	0.3489	0		0.3489	0	0.3489	0	0.3489	0		0.3489	0	0.3489	0	0.3489	0		0.3489	0	0.3489	0	0.3489	0
	0.4057	0	0.4057	0	0.4057	0		0.4057	0	0.4057	0	0.4057	0		0.4057	0	0.4057	0	0.4057	0		0.4057	0	0.4057	0	0.4057	0		0.4057	0	0.4057	0	0.4057	0		0.4057	0	0.4057	0	0.4057	0
	0.4718	0	0.4718	0	0.4718	0		0.4718	0	0.4718	0	0.4718	0		0.4718	0	0.4718	0	0.4718	0		0.4718	0	0.4718	0	0.4718	0		0.4718	0	0.4718	0	0.4718	0		0.4718	0	0.4718	0	0.4718	0
	0.5487	0	0.5487	0	0.5487	0		0.5487	0	0.5487	0	0.5487	0		0.5487	0	0.5487	0	0.5487	0		0.5487	0	0.5487	0	0.5487	0		0.5487	0	0.5487	0	0.5487	0		0.5487	0	0.5487	0	0.5487	0
	0.6381	0	0.6381	0	0.6381	0		0.6381	0	0.6381	0	0.6381	0		0.6381	0	0.6381	0	0.6381	0		0.6381	0	0.6381	0	0.6381	0		0.6381	0	0.6381	0	0.6381	0		0.6381	0	0.6381	0	0.6381	0
	0.742	0	0.742	0	0.742	0		0.742	0	0.742	0	0.742	0		0.742	0	0.742	0	0.742	0		0.742	0	0.742	0	0.742	0		0.742	0	0.742	0	0.742	0		0.742	0	0.742	0	0.742	0
	0.8629	0	0.8629	0	0.8629	0		0.8629	0	0.8629	0	0.8629	0		0.8629	0	0.8629	0	0.8629	0		0.8629	0	0.8629	0	0.8629	0		0.8629	0	0.8629	0	0.8629	0		0.8629	0	0.8629	0	0.8629	0
	1.003	0	1.003	0	1.003	0		1.003	0	1.003	0	1.003	0		1.003	0	1.003	0	1.003	0		1.003	0	1.003	0	1.003	0		1.003	0	1.003	0	1.003	0		1.003	0	1.003	0	1.003	0
	1.167	0	1.167	0	1.167	0		1.167	0	1.167	0	1.167	0		1.167	0	1.167	0	1.167	0		1.167	0	1.167	0	1.167	0		1.167	0	1.167	0	1.167	0		1.167	0	1.167	0	1.167	0
	1.357	0	1.357	0	1.357	0		1.357	0	1.357	0	1.357	0		1.357	0	1.357	0	1.357	0		1.357	0	1.357	0	1.357	0		1.357	0	1.357	0	1.357	0		1.357	0	1.357	0	1.357	0
	1.578	0	1.578	0	1.578	0		1.578	0	1.578	0	1.578	0		1.578	0	1.578	0	1.578	0		1.578	0	1.578	0	1.578	0		1.578	0	1.578	0	1.578	0		1.578	0	1.578	0	1.578	0
	1.835	0	1.835	0	1.835	0		1.835	0	1.835	0	1.835	0		1.835	0	1.835	0	1.835	0		1.835	0	1.835	0	1.835	0		1.835	0	1.835	0	1.835	0		1.835	0	1.835	0	1.835	0
	2.134	0	2.134	0	2.134	0		2.134	0	2.134	0	2.134	0		2.134	0	2.134	0	2.134	0		2.134	0	2.134	0	2.134	0		2.134	0	2.134	0	2.134	0		2.134	0	2.134	0	2.134	0
	2.482	0	2.482	0	2.482	0		2.482	0	2.482	0	2.482	0		2.482	0	2.482	0	2.482	0		2.482	0	2.482	0	2.482	0		2.482	0	2.482	0	2.482	0		2.482	0	2.482	0	2.482	0
	2.886	0	2.886	0	2.886	0		2.886	0	2.886	0	2.886	0		2.886	0	2.886	0	2.886	0		2.886	0	2.886	0	2.886	0		2.886	0	2.886	0	2.886	0		2.886	0	2.886	0	2.886	0
	3.357	0	3.357	0	3.357	0		3.357	0	3.357	0	3.357	0		3.357	0	3.357	0	3.357	0		3.357	0	3.357	0	3.357	0		3.357	0	3.357	0	3.357	0		3.357	0	3.357	0	3.357	0
	3.903	0	3.903	0	3.903	0		3.903	0	3.903	0	3.903	0		3.903	0	3.903	0	3.903	0		3.903	0	3.903	0	3.903	0		3.903	0	3.903	0	3.903	0		3.903	0	3.903	0	3.903	0
	4.539	0	4.539	0	4.539	0		4.539	0	4.539	0	4.539	0		4.539	0	4.539	0	4.539	0		4.539	0	4.539	0	4.539	0		4.539	0	4.539	0	4.539	0		4.539	0	4.539	0	4.539	0
	5.279	0	5.279	0	5.279	0		5.279	0	5.279	0	5.279	0		5.279	0	5.279	0	5.279	0		5.279	0	5.279	0	5.279	0		5.279	0	5.279	0	5.279	0		5.279	0	5.279	0	5.279	0
	6.139	0	6.139	0	6.139	0		6.139	0	6.139	0	6.139	0		6.139	0	6.139	0	6.139	0		6.139	0	6.139	0	6.139	0		6.139	0	6.139	0	6.139	0		6.139	0	6.139	0	6.139	0
	7.139	0	7.139	0	7.139	0		7.139	0	7.139	0	7.139	0		7.139	0	7.139	0	7.139	0		7.139	0	7.139	0	7.139	0		7.139	0	7.139	0	7.139	0		7.139	0	7.139	0	7.139	0
	8.302	0	8.302	0	8.302	0		8.302	0	8.302	0	8.302	0		8.302	0	8.302	0	8.302	0		8.302	0	8.302	0	8.302	0		8.302	0	8.302	0	8.302	0		8.302	0	8.302	0	8.302	0
	9.655	0	9.655	0	9.655	0		9.655	0	9.655	0	9.655	0		9.655	0	9.655	0	9.655	0		9.655	0	9.655	0	9.655	0		9.655	0	9.655	0	9.655	0		9.655	0	9.655	0	9.655	0
	11.23	0	11.23	0	11.23	0		11.23	0	11.23	0	11.23	0		11.23	0	11.23	0	11.23	0		11.23	0	11.23	0	11.23	0		11.23	0	11.23	0	11.23	0		11.23	0	11.23	0	11.23	0
	13.06	0	13.06	0	13.06	0		13.06	0	13.06	0	13.06	0		13.06	0	13.06	0	13.06	0		13.06	0	13.06	0	13.06	0		13.06	0	13.06	0	13.06	0		13.06	0	13.06	0	13.06	0
	15.18	0	15.18	0	15.18	0		15.18	0	15.18	0	15.18	0		15.18	0	15.18	0	15.18	0		15.18	0	15.18	0	15.18	0		15.18	0	15.18	0	15.18	0		15.18	0	15.18	0	15.18	0
	17.66	0	17.66	0	17.66	0		17.66	0	17.66	0	17.66	0		17.66	0	17.66	0	17.66	0		17.66	0	17.66	0	17.66	0		17.66	0	17.66	0	17.66	0		17.66	0	17.66	0	17.66	0
	20.53	0	20.53	0	20.53	0		20.53	0	20.53	0	20.53	0		20.53	0	20.53	0	20.53	0		20.53	0	20.53	0	20.53	0		20.53	0	20.53	0	20.53	0		20.53	0	20.53	0	20.53	0
	23.88	0	23.88	0	23.88	0		23.88	0	23.88	0	23.88	0		23.88	0	23.88	0	23.88	0		23.88	0	23.88	0	23.88	0		23.88	0	23.88	0	23.88	0		23.88	0	23.88	0	23.88	0
	27.77	0	27.77	0	27.77	0		27.77	0	27.77	0	27.77	0		27.77	0	27.77	0	27.77	0		27.77	0	27.77	0	27.77	0		27.77	0	27.77	0	27.77	0		27.77	0	27.77	0	27.77	0
	32.3	0	32.3	0	32.3	0		32.3	0	32.3	0	32.3	0		32.3	0	32.3	0	32.3	0		32.3	0	32.3	0	32.3	0		32.3	0	32.3	0	32.3	0		32.3	0	32.3	0	32.3	0
	37.56	0.09111	37.56	1.88	37.56	0.4783		37.56	0	37.56	0	37.56	0		37.56	0.3858	37.56	0	37.56	0		37.56	0	37.56	0	37.56	0		37.56	0	37.56	0	37.56	0		37.56	0	37.56	0.08769	37.56	0
	43.68	4.234	43.68	6.24	43.68	4.655		43.68	0	43.68	0	43.68	0		43.68	1.905	43.68	0	43.68	0.5871		43.68	0.6556	43.68	0.3004	43.68	0.3695		43.68	0	43.68	0	43.68	1.092		43.68	0.1998	43.68	1.169	43.68	0
	50.79	11.04	50.79	11.63	50.79	11.11		50.79	0	50.79	0.4727	50.79	0		50.79	4.54	50.79	1.606	50.79	3.253		50.79	3.804	50.79	3.74	50.79	3.356		50.79	2.6	50.79	2.242	50.79	4.023		50.79	2.143	50.79	3.27	50.79	1.766
	59.07	17.41	59.07	16.11	59.07	17.01		59.07	4.298	59.07	4.815	59.07	4.221		59.07	7.792	59.07	6.435	59.07	7.545		59.07	8.605	59.07	9.171	59.07	8.361		59.07	7.585	59.07	7.082	59.07	8.052		59.07	5.645	59.07	6.001	59.07	5.557
	68.69	20.68	68.69	18.21	68.69	19.99		68.69	11.65	68.69	11.61	68.69	11.68		68.69	10.95	68.69	12.53	68.69	12.14		68.69	13.35	68.69	14.37	68.69	13.61		68.69	12.97	68.69	12.62	68.69	11.97		68.69	9.72	68.69	8.826	68.69	10.18
	79.88	19.7	79.88	17.35	79.88	19.07		79.88	18.49	79.88	17.82	79.88	18.68		79.88	13.33	79.88	17.31	79.88	15.65		79.88	16.5	79.88	17.52	79.88	17.3		79.88	16.8	79.88	16.75	79.88	14.73		79.88	13.23	79.88	11.22	79.88	14.15
	92.89	15.05	92.89	13.92	92.89	14.8		92.89	21.71	92.89	20.81	92.89	21.92		92.89	14.42	92.89	19.08	92.89	17.07		92.89	17.23	92.89	17.81	92.89	18.27		92.89	17.95	92.89	18.19	92.89	15.69		92.89	15.31	92.89	12.78	92.89	16.36
	108	8.677	108	9.095	108	8.893		108	20.04	108	19.47	108	20.13		108	14.02	108	17.47	108	16.06		108	15.5	108	15.43	108	16.31		108	16.32	108	16.71	108	14.74		108	15.51	108	13.25	108	16.32
	125.6	3.036	125.6	4.396	125.6	3.528		125.6	14.41	125.6	14.5	125.6	14.32		125.6	12.24	125.6	13.29	125.6	12.99		125.6	11.95	125.6	11.31	125.6	12.13		125.6	12.64	125.6	13	125.6	12.26		125.6	13.91	125.6	12.59	125.6	14.2
	146.1	0.07508	146.1	1.176	146.1	0.4591		146.1	7.401	146.1	7.977	146.1	7.201		146.1	9.463	146.1	8.066	146.1	8.758		146.1	7.638	146.1	6.743	146.1	7.105		146.1	8.083	146.1	8.303	146.1	8.876		146.1	10.97	146.1	10.93	146.1	10.68
	169.9	0	169.9	0	169.9	0		169.9	2.002	169.9	2.524	169.9	1.853		169.9	6.281	169.9	3.483	169.9	4.531		169.9	3.711	169.9	2.939	169.9	2.794		169.9	3.928	169.9	3.99	169.9	5.387		169.9	7.433	169.9	8.576	169.9	6.691
	197.6	0	197.6	0	197.6	0		197.6	0	197.6	0	197.6	0		197.6	3.341	197.6	0.7339	197.6	1.408		197.6	1.059	197.6	0.677	197.6	0.3844		197.6	1.125	197.6	1.107	197.6	2.501		197.6	4.082	197.6	5.935	197.6	3.199
	229.8	0	229.8	0	229.8	0		229.8	0	229.8	0	229.8	0		229.8	1.198	229.8	0	229.8	0		229.8	0	229.8	0	229.8	0		229.8	0	229.8	0	229.8	0.6826		229.8	1.581	229.8	3.454	229.8	0.9001
	267.2	0	267.2	0	267.2	0		267.2	0	267.2	0	267.2	0		267.2	0.1383	267.2	0	267.2	0		267.2	0	267.2	0	267.2	0		267.2	0	267.2	0	267.2	0		267.2	0.2697	267.2	1.524	267.2	0
	310.7	0	310.7	0	310.7	0		310.7	0	310.7	0	310.7	0		310.7	0	310.7	0	310.7	0		310.7	0	310.7	0	310.7	0		310.7	0	310.7	0	310.7	0		310.7	0	310.7	0.3799	310.7	0
	361.3	0	361.3	0	361.3	0		361.3	0	361.3	0	361.3	0		361.3	0	361.3	0	361.3	0		361.3	0	361.3	0	361.3	0		361.3	0	361.3	0	361.3	0		361.3	0	361.3	0	361.3	0
	420.2	0	420.2	0	420.2	0		420.2	0	420.2	0	420.2	0		420.2	0	420.2	0	420.2	0		420.2	0	420.2	0	420.2	0		420.2	0	420.2	0	420.2	0		420.2	0	420.2	0	420.2	0
	488.7	0	488.7	0	488.7	0		488.7	0	488.7	0	488.7	0		488.7	0	488.7	0	488.7	0		488.7	0	488.7	0	488.7	0		488.7	0	488.7	0	488.7	0		488.7	0	488.7	0	488.7	0
	568.3	0	568.3	0	568.3	0		568.3	0	568.3	0	568.3	0		568.3	0	568.3	0	568.3	0		568.3	0	568.3	0	568.3	0		568.3	0	568.3	0	568.3	0		568.3	0	568.3	0	568.3	0
	660.9	0	660.9	0	660.9	0		660.9	0	660.9	0	660.9	0		660.9	0	660.9	0	660.9	0		660.9	0	660.9	0	660.9	0		660.9	0	660.9	0	660.9	0		660.9	0	660.9	0	660.9	0
	768.5	0	768.5	0	768.5	0		768.5	0	768.5	0	768.5	0		768.5	0	768.5	0	768.5	0		768.5	0	768.5	0	768.5	0		768.5	0	768.5	0	768.5	0		768.5	0	768.5	0	768.5	0
	893.8	0	893.8	0	893.8	0		893.8	0	893.8	0	893.8	0		893.8	0	893.8	0	893.8	0		893.8	0	893.8	0	893.8	0		893.8	0	893.8	0	893.8	0		893.8	0	893.8	0	893.8	0
	1039	0	1039	0	1039	0		1039	0	1039	0	1039	0		1039	0	1039	0	1039	0		1039	0	1039	0	1039	0		1039	0	1039	0	1039	0		1039	0	1039	0	1039	0
	1209	0	1209	0	1209	0		1209	0	1209	0	1209	0		1209	0	1209	0	1209	0		1209	0	1209	0	1209	0		1209	0	1209	0	1209	0		1209	0	1209	0	1209	0
	1406	0	1406	0	1406	0		1406	0	1406	0	1406	0		1406	0	1406	0	1406	0		1406	0	1406	0	1406	0		1406	0	1406	0	1406	0		1406	0	1406	0	1406	0
	1635	0	1635	0	1635	0		1635	0	1635	0	1635	0		1635	0	1635	0	1635	0		1635	0	1635	0	1635	0		1635	0	1635	0	1635	0		1635	0	1635	0	1635	0
	1901	0	1901	0	1901	0		1901	0	1901	0	1901	0		1901	0	1901	0	1901	0		1901	0	1901	0	1901	0		1901	0	1901	0	1901	0		1901	0	1901	0	1901	0
	2211	0	2211	0	2211	0		2211	0	2211	0	2211	0		2211	0	2211	0	2211	0		2211	0	2211	0	2211	0		2211	0	2211	0	2211	0		2211	0	2211	0	2211	0
	2571	0	2571	0	2571	0		2571	0	2571	0	2571	0		2571	0	2571	0	2571	0		2571	0	2571	0	2571	0		2571	0	2571	0	2571	0		2571	0	2571	0	2571	0
	2990	0	2990	0	2990	0		2990	0	2990	0	2990	0		2990	0	2990	0	2990	0		2990	0	2990	0	2990	0		2990	0	2990	0	2990	0		2990	0	2990	0	2990	0
	3477	0	3477	0	3477	0		3477	0	3477	0	3477	0		3477	0	3477	0	3477	0		3477	0	3477	0	3477	0		3477	0	3477	0	3477	0		3477	0	3477	0	3477	0
	4043	0	4043	0	4043	0		4043	0	4043	0	4043	0		4043	0	4043	0	4043	0		4043	0	4043	0	4043	0		4043	0	4043	0	4043	0		4043	0	4043	0	4043	0
	4702	0	4702	0	4702	0		4702	0	4702	0	4702	0		4702	0	4702	0	4702	0		4702	0	4702	0	4702	0		4702	0	4702	0	4702	0		4702	0	4702	0	4702	0
	5468	0	5468	0	5468	0		5468	0	5468	0	5468	0		5468	0	5468	0	5468	0		5468	0	5468	0	5468	0		5468	0	5468	0	5468	0		5468	0	5468	0	5468	0
	6358	0	6358	0	6358	0		6358	0	6358	0	6358	0		6358	0	6358	0	6358	0		6358	0	6358	0	6358	0		6358	0	6358	0	6358	0		6358	0	6358	0	6358	0
	7394	0	7394	0	7394	0		7394	0	7394	0	7394	0		7394	0	7394	0	7394	0		7394	0	7394	0	7394	0		7394	0	7394	0	7394	0		7394	0	7394	0	7394	0
	8599	0	8599	0	8599	0		8599	0	8599	0	8599	0		8599	0	8599	0	8599	0		8599	0	8599	0	8599	0		8599	0	8599	0	8599	0		8599	0	8599	0	8599	0
	Fig. 2i Zeta potential								Fig. 2l Encapsulation efficiency								Fig. 2m Spike protein									Fig. 2n Cell viability
		ALC-0159	pDLS1	pDLS2	pDLS3	pDLS4	pDLS5			ALC-0159	pDLS1	pDLS2	pDLS3	pDLS4	pDLS5			PBS	ALC-0159	pDLS1	pDLS2	pDLS3	pDLS4	pDLS5			PBS	ALC-0159	pDLS1	pDLS2	pDLS3	pDLS4	pDLS5
	Test 1	1.975	-0.258	-4.507	-1.564	-3.598	-0.609		Test 1	94.237	88.4059	85.351	86.8062	85.4177	88.5051		Test 1	0.418009	14.67	45.6969	45.4063	47.8113	50.0271	39.1447		Test 1	96.5474	101.079	99.195	102.1	100.565	98.1091	94.4331
	Test 2	-1.25	-1.744	-2.114	-1.956	-4.194	-1.351		Test 2	94.2234	87.0131	80.1194	81.6574	82.1358	88.6987		Test 2	0.344702	15.4347	43.5118	43.8455	47.3809	48.3922	34.6986		Test 2	101.077	102.961	97.7235	97.677	100.199	95.2947	97.0233
	Test 3	0.726	-9.195	-9.8	-7.605	-6.763	-8.629		Test 3	94.6512	86.171	75.1295	76.6649	84.2975	87.6481		Test 3	0.273467	14.2902	51.3284	45.8529	50.1616	46.2726	32.822		Test 3	102.376	99.4767	98.9351	100.098	100.084	100.951	97.6305

## Sheet: Fig. 3-6
	Fig. 3c					Fig. 3d
	MFI for Cy5-positive cells					Hemolysis at pH 5.5					Hemolysis at pH 7.4
		PBS	ALC-0159	pDLS2			Test 1	Test 2	Test 3			Test 1	Test 2	Test 3
	Test 1	27.8	6740	30788		ALC-LNP	21.8811	17.9703	20.1267		ALC-LNP	4.55331	7.21614	5.21037
	Test 2	26.9	6278	28804		pDLS2-LNP	26.4133	27.1077	26.7057		pDLS2-LNP	2.40922	2.61671	1.61383
	Test 3	28.8	6284	31126
	Fig. 3i				Fig. 3k					Fig. 4b
	Distance (pixels)	Cy5-labelled mRNA	LysoTracker		Distance (pixels)	Cy5-labelled mRNA	LysoTracker				Total Flux [p/s]
	0	28	0		0	46	0				PBS	ALC-0159	pDLS1	pDLS2	pDLS3	pDLS4	pDLS5
	0.311	28.053	3.026		0.311	29.471	26.7855			Mouse 1	639500	1422000000	847500000	1533000000	2286000000	581400000	1508000000
	0.621	29.232	20.508		0.621	32.135	20.6395			Mouse 2	148300	1632000000	3240000000	532000000	1346000000	793900000	1181000000
	0.932	30.237	5.878		0.932	28.249	19.3575			Mouse 3	124700	2382000000	864700000	1402000000	755100000	1230000000	1271000000
	1.243	30.056	2.004		1.243	27.964	9.9395			Mouse 4	404300	555000000	1087000000	447000000	1692000000	1565000000	1730000000
	1.554	29.381	1.144		1.554	30.76	5.6635			Mouse 5	141600	936400000	1779000000	1201000000	1049000000	875400000	2575000000
	1.864	32.244	2.336		1.864	28.663	13.332
	2.175	30.509	5.299		2.175	30.176	0.699			Fig. 5e
	2.486	30.387	2.733		2.486	29.311	14.131			Total Flux [p/s] Spleen				Total Flux [p/s] Liver				Total Flux [p/s] Kidney				Total Flux [p/s] Heart				Total Flux [p/s] Lung
	2.797	28.802	46.599		2.797	30.926	21.253			PBS	ALC-0159	pDLS2	pDLS5	PBS	ALC-0159	pDLS2	pDLS5	PBS	ALC-0159	pDLS2	pDLS5	PBS	ALC-0159	pDLS2	pDLS5	PBS	ALC-0159	pDLS2	pDLS5
	3.107	100.483	89.254		3.107	30.019	5.3245			450200	138100000	98690000	98200000	1478000	8307000000	1504000000	5491000000	230600	21860000	4758000	11430000	30060	1496000	462000	1473000	485500	4049000	1139000	2313000
	3.418	75.114	154.919		3.418	29.433	5.3755			78030	57800000	201900000	122500000	1073000	7022000000	5093000000	5295000000	154100	15030000	6522000	14370000	69570	1242000	520700	1199000	23310	3758000	1893000	3112000
	3.729	86.332	280.272		3.729	26.81	9.829			211200	67090000	73670000	133000000	1322000	3745000000	2114000000	7151000000	375500	12460000	4610000	14450000	82280	2489000	694400	1392000	45820	4458000	3372000	2749000
	4.04	182.067	366.331		4.04	27.79	8.0665				54670000	201900000	82160000		6573000000	1015000000	4936000000		19770000	4586000	16210000		1342000	597000	1243000		2164000	953500	2529000
	4.35	139.825	440.09		4.35	28.201	14.2085				77490000	71310000	156500000		6973000000	2195000000	5676000000		12720000	3656000	14720000		1242000	809900	941900		2419000	1719000	4176000
	4.661	224.472	520.59		4.661	29.317	20.8985
	4.972	290.767	600.852		4.972	28.418	0.417
	5.283	270.703	549.721		5.283	30.04	8.254			Fig. 6i									Fig. 6j
	5.593	530.889	484.75		5.593	28.704	17.6005				Total Flux [p/s] Heart									Total Flux [p/s] Liver
	5.904	333.938	683.818		5.904	35.78	11.6135				PBS	ALC-0159	pDLS1	pDLS2	pDLS3	pDLS4	pDLS5			PBS	ALC-0159	pDLS1	pDLS2	pDLS3	pDLS4	pDLS5
	6.215	213.915	689.023		6.215	46.597	26.485			Mouse 1	29640000	66580000	64030000	60510000	43070000	49340000	47610000		Mouse 1	210800000	1645000000	471200000	1104000000	1132000000	391700000	1477000000
	6.526	314.214	723.156		6.526	31.02	16.836			Mouse 2	37220000	69740000	52580000	64140000	49960000	58360000	58410000		Mouse 2	211000000	1493000000	603800000	709500000	1068000000	1024000000	1648000000
	6.836	511.598	831.96		6.836	29.535	1.8045			Mouse 3	33020000	57560000	41040000	58640000	59420000	51390000	58400000		Mouse 3	229200000	1400000000	536100000	708300000	779400000	1033000000	2352000000
	7.147	481.763	959.582		7.147	28.086	27.467			Mouse 4	33200000	64090000	43500000	60270000	48040000	53160000	55780000		Mouse 4	226700000	1046000000	588100000	708200000	1318000000	1311000000	2112000000
	7.458	359.423	1147.36		7.458	29.012	22.4615			Mouse 5	34160000	65490000	39800000	58210000	46760000	53450000	69990000		Mouse 5	309900000	1281000000	593100000	940100000	546300000	796600000	1571000000
	7.769	536.714	1469.43		7.769	28.395	7.96
	8.079	852.636	1392.89		8.079	29.125	32.941			Fig. 6k									Fig. 6l
	8.39	722.819	1521.07		8.39	29.066	45.7035				Total Flux [p/s] Spleen									Total Flux [p/s] Lung
	8.701	659.007	1176.76		8.701	36.599	33.7075				PBS	ALC-0159	pDLS1	pDLS2	pDLS3	pDLS4	pDLS5			PBS	ALC-0159	pDLS1	pDLS2	pDLS3	pDLS4	pDLS5
	9.011	450.334	766.788		9.011	76.327	11.6545			Mouse 1	81570000	144800000	77190000	171300000	166300000	104100000	167700000		Mouse 1	107600000	189500000	140000000	165600000	142300000	155700000	135300000
	9.322	291.143	616		9.322	31.074	56.5045			Mouse 2	106300000	180300000	96610000	150200000	161000000	157500000	228600000		Mouse 2	82400000	158500000	135100000	108900000	155100000	175400000	159200000
	9.633	266.734	575.415		9.633	28.645	32.7095			Mouse 3	80050000	166200000	91650000	113600000	142800000	146400000	254200000		Mouse 3	126000000	165600000	136900000	130900000	182500000	165700000	161400000
	9.944	211.375	549.247		9.944	27.861	8.0835			Mouse 4	84890000	140800000	93360000	151800000	198800000	190700000	215500000		Mouse 4	130600000	215300000	125200000	135700000	169000000	148600000	215300000
	10.254	230.766	414.904		10.254	29.188	4.9065			Mouse 5	78560000	140900000	119500000	155800000	104800000	126500000	254500000		Mouse 5	145200000	195200000	120900000	190800000	172000000	152600000	190700000
	10.565	411.986	277.289		10.565	31.018	5.453
	10.876	201.59	75.85		10.876	30.378	63.4015			Fig. 6m									Fig. 6n
	11.187	48.05	65.628		11.187	31.718	19.834				Total Flux [p/s] Kidney									Total Flux [p/s] Lymph nodes
	11.497	44.432	77.703		11.497	27.916	5.027				PBS	ALC-0159	pDLS1	pDLS2	pDLS3	pDLS4	pDLS5			PBS	ALC-0159	pDLS1	pDLS2	pDLS3	pDLS4	pDLS5
	11.808	66.619	78.115		11.808	28.63	9.7845			Mouse 1	136300000	223600000	182200000	165900000	203900000	215900000	201700000		Mouse 1	52000000	122500000	206800000	317900000	196400000	160000000	234100000
	12.119	63.743	54.38		12.119	29.005	0.1335			Mouse 2	142700000	253600000	180900000	177000000	191800000	236900000	267500000		Mouse 2	52910000	156400000	156200000	170000000	278800000	161000000	311500000
	12.43	95.322	16.256		12.43	27.914	9.531			Mouse 3	133000000	319000000	191200000	193900000	209400000	233000000	267300000		Mouse 3	49610000	125100000	200500000	149200000	313500000	274800000	424300000
	12.74	29.406	23.835		12.74	29.48	10.253			Mouse 4	123600000	277100000	178400000	262600000	244400000	268900000	267200000		Mouse 4	61360000	139900000	190200000	214100000	219600000	225400000	206800000
	13.051	30.101	24.328		13.051	29.13	8.9715			Mouse 5	148600000	205500000	160400000	239500000	212300000	211700000	224800000		Mouse 5	47040000	323400000	180900000	282700000	229400000	383800000	254500000
	13.362	60.736	30.699		13.362	28.767	13.589
	13.673	37.367	36.252		13.673	29.055	37.941
	13.983	29.752	10.277		13.983	29.981	0
	14.294	28.812	10.314		14.294	27.204	0
	14.605	29.323	26.509		14.605	29.56	34.299
	14.916	29.734	68.819		14.916	28.942	30.4025
	15.226	31.087	47.931		15.226	28.223	8.0705
	15.537	28.672	9.273		15.537	28.51	2.2095
	15.848	29.052	2.402		15.848	28.667	31.498
	16.158	30.462	2.898		16.158	27.151	27.6795
	16.469	28.346	8.868		16.469	27.264	83.3935
	16.78	36.331	29.418		16.78	28.886	41.8595
	17.091	29.69	82.769		17.091	29.219	40.131
	17.401	28.889	49.431		17.401	74.967	42.6165
	17.712	28.599	26.633		17.712	336.258	58.028
	18.023	30.375	35.569		18.023	816.963	256.217
	18.334	34.339	15.144		18.334	501.465	176.302
	18.644	30.011	76.318		18.644	214.239	64.597
	18.955	29.474	65.296		18.955	71.889	46.8885
	19.266	30	33.289		19.266	47.305	20.5385
	19.577	30.293	26.353		19.577	160.38	37.193
	19.887	32.245	25.013		19.887	58.733	102.594
	20.198	31.244	27.664		20.198	98.849	62.4275
	20.509	31.459	2.288		20.509	62.48	33.636
	20.82	28.049	4.919		20.82	62.175	11.6795
	21.13	29.961	1.024		21.13	82.28	30.3335
	21.441	33.309	4.506		21.441	30.867	28.5585
	21.752	29.555	7.936		21.752	35.302	6.071
	22.063	27.675	11.904		22.063	29.799	17.776
	22.373	27.485	26.074		22.373	29.586	22.5935
	22.684	28.037	14.936		22.684	30.425	32.6325
	22.995	28.394	21.121		22.995	29.982	18.2525
	23.306	29.211	6.782		23.306	30.654	8.022
	23.616	29.899	10.044		23.616	78.973	49.144
	23.927	29.092	2.005		23.927	50.936	59.635
	24.238	29.831	1.567		24.238	36.877	30
	24.548	29.602	13.037		24.548	59.543	29.9055
	24.859	29.252	4.355		24.859	29.783	34.1865
	25.17	29.032	3.372		25.17	28.947	18.8385
	25.481	45.749	0.712		25.481	30.203	12.5785
	25.791	89.174	1.006		25.791	30.201	41.5525
	26.102	29.121	6.298		26.102	30.384	91.026
	26.413	29.984	9.603		26.413	28.741	71.064
	26.724	52.769	0.663		26.724	85.353	56.4085
	27.034	29.127	1.987		27.034	85.651	42.486
	27.345	30.029	11.645		27.345	107.23	70.9755
	27.656	29.221	9.757		27.656	114.968	106.651
	27.967	28.949	7.167		27.967	270.217	221.226
	28.277	41.715	7.314		28.277	250.374	216.167
	28.588	45.302	16.022		28.588	492.214	497.401
	28.899	120.119	5.555		28.899	623.674	660.398
	29.21	33.954	7.609		29.21	565.602	649.179
	29.52	29.608	3.964		29.52	495.726	780.688
	29.831	91.836	26.887		29.831	374.973	1183.79
	30.142	44.273	16.527		30.142	665.142	801.539
	30.453	32.239	11.147		30.453	617.707	870.578
	30.763	75.456	11.02		30.763	1012.93	1492.83
	31.074	77.084	1.458		31.074	922.305	963.08
	31.385	38.373	1.332		31.385	592.891	261.038
	31.696	34.124	0.015		31.696	533.772	219.746
	32.006	28.279	0		32.006	292.275	206.425
	32.317	30.511	0		32.317	526.116	665.311
	32.628	29.569	2.465		32.628	505.731	1007.25
	32.938	29.375	4.125		32.938	614.382	610.37
	33.249	29	0.181		33.249	377.028	370.098
	33.56	29.238	6.285		33.56	333.25	284.293
	33.871	30	12.004		33.871	392.24	183.645
	34.181	29.881	10.024		34.181	204.66	119.24
	34.492	28.814	0.496		34.492	63.475	58.158
	34.803	28.994	3.43		34.803	46.4	9.8315
	35.114	30.012	8.212		35.114	30.285	18.4485
	35.424	29.432	2.786		35.424	28.782	74.4315
	35.735	41.514	2.03		35.735	28.314	18.1735
	36.046	37.735	2.311		36.046	28.766	9.1615
	36.357	30.593	0		36.357	28.503	17.2985
	36.667	38.129	2.498		36.667	29.463	30.2135
	36.978	30.067	37.769		36.978	27.783	44.743
	37.289	28.122	8.523		37.289	28.954	22.5805
	37.6	30.085	3.694		37.6	41.443	20.9585
	37.91	30.278	9.827		37.91	45.604	11.3625
	38.221	29.308	8.362		38.221	29.656	2.7885
	38.532	29.059	0		38.532	53.209	0.1475
	38.843	29.79	0		38.843	66.544	21.0335
	39.153	30.624	2.449		39.153	28.358	1.117
	39.464	39.268	12.079		39.464	42.64	3.28
	39.775	28.244	6.6		39.775	29.769	3.585
	40.085	29.258	3.669		40.085	30.309	4.3985
	40.396	29.155	2.096		40.396	29.318	2.0475
	40.707	29.003	1.2		40.707	28.971	20.728
	41.018	28.998	2.817		41.018	29.631	17.983
	41.328	29.369	9.247		41.328	68.166	6.66
	41.639	29.494	33.863		41.639	39.528	15.027
	41.95	31.484	104.405		41.95	29.598	5.8045
	42.261	53.518	416.442		42.261	28.847	7.572
	42.571	108.564	369.974		42.571	28.223	2.6615
	42.882	215.691	289.901		42.882	30.034	20.2115
	43.193	76.198	175.861		43.193	35.072	46.2045
	43.504	31.896	149.469		43.504	29.929	40.444
	43.814	94.828	146.257		43.814	30	24.5035
	44.125	234.987	56.593		44.125	29.895	41.651
	44.436	28.967	107.338		44.436	27.761	3.0265
	44.747	44.814	82.892		44.747	29.243	0
	45.057	253.163	103.977		45.057	29.477	3.376
	45.368	58.514	37.034		45.368	29.524	7.2605
	45.679	31.237	44.265		45.679	44.765	30.0485
	45.99	30.81	55.806		45.99	62.863	32.6945
	46.3	40.373	16.596		46.3	30.95	3.0955
	46.611	131.649	7.932		46.611	28.191	4.4195
	46.922	27.844	4.597		46.922	28.629	39.0315
	47.233	29.389	17.722		47.233	28.568	22.4575
	47.543	28.971	18.698		47.543	28.258	17.231
	47.854	30.054	23.722		47.854	28.836	2.5945
	48.165	29.74	28.227		48.165	51.986	15.294
	48.475	29.528	22.361		48.475	43.796	2.7665
	48.786	29.081	45.956		48.786	28.294	12.793
	49.097	41.803	37.657		49.097	29.162	1.235
	49.408	29.146	18.865		49.408	29.931	21.366
	49.718	29.811	14.299		49.718	28.666	3.1025
	50.029	29.926	53.438		50.029	28.058	4.858
	50.34	29.036	32.552		50.34	44.902	7.7405
	50.651	29.057	22.556		50.651	62.075	0.871
	50.961	28.899	79.47		50.961	42.477	7.5805
	51.272	28.526	86.43		51.272	95.676	47.05
	51.583	52.202	77.32		51.583	30.177	43.8075
	51.894	66.628	66.567		51.894	31.812	14.221
	52.204	98.543	62.696		52.204	28.308	14.8295
	52.515	46.244	169.143		52.515	27.977	6.432
	52.826	80.749	400.371		52.826	28.126	12.3395
	53.137	85.986	379.214		53.137	39.363	34.362
	53.447	166.991	295.723		53.447	31.111	6.7795
	53.758	104.676	324.982		53.758	29.958	23.8145
	54.069	130.391	405.713		54.069	30.207	21.692
	54.38	215.301	592.36		54.38	28.868	17.9555
	54.69	398.189	849.693		54.69	28.685	4.4885
	55.001	272.852	889.784		55.001	30.484	0
	55.312	143.4	546.166		55.312	28.565	23.7275
	55.623	92.996	423.961		55.623	28.469	20.747
	55.933	123.948	334.15		55.933	29.333	15.345
	56.244	59.105	228.338		56.244	28.27	17.9215
	56.555	83.248	171.769		56.555	29.334	14.89
	56.865	99.47	203.132		56.865	29.978	34.965
	57.176	142.734	238.955		57.176	28.328	15.6765
	57.487	204.557	124.603		57.487	29.028	26.2385
	57.798	126.132	62.291		57.798	29.047	23.739
	58.108	208.973	39.571		58.108	30	13.075
	58.419	42.294	4.553		58.419	29.996	30.8085
	58.73	30.233	14.669		58.73	29.979	1.109
	59.041	29.234	13.866		59.041	30.043	21.1855
	59.351	29.647	17.298		59.351	30.459	24.9755
	59.662	29.108	19.475		59.662	29.37	24.452
	59.973	27.389	18.244		59.973	29.185	4.918
	60.284	28.355	1.725		60.284	29.913	0.1645
	60.594	28.101	5.737		60.594	29.045	4.279
	60.905	28.805	0.362		60.905	28.87	24.4445
	61.216	29.343	12.759		61.216	29.964	0.6615
	61.527	29.568	23.498		61.527	49.902	6.3545
	61.837	29.832	13.586		61.837	82.281	25.782
	62.148	89.528	1.592		62.148	30.697	46.5735
	62.459	75.048	3.814		62.459	29.22	22.2875
	62.77	31.944	0.05		62.77	27.718	24.2005
	63.08	30.091	0.899		63.08	28.881	17.395
	63.391	30.195	1.498		63.391	28.996	0
	63.702	43.95	23.026		63.702	29.409	2.8515
	64.012	42.996	10.351		64.012	29.147	25.5985
	64.323	29.556	9.667		64.323	29.372	21.3735
	64.634	30.786	14.907		64.634	48.276	13.8595
	64.945	29.568	7.431		64.945	95.647	7.222
	65.255	29.314	3.738		65.255	43.369	10.4295
	65.566	29.031	10.103		65.566	27.978	27.702
	65.877	27.685	0.27		65.877	29.381	17.6795
	66.188	28.407	4.361		66.188	29.278	15.496
	66.498	29.874	2.071		66.498	28.849	14.7375
	66.809	43.35	0		66.809	29	16.337
	67.12	32.758	0		67.12	28.866	18.6005
	67.431	28.036	0.072		67.431	32.033	1.2065
	67.741	28.747	3.736		67.741	29.087	2.316
	68.052	29.494	12.455		68.052	29.1	23.679
	68.363	30.444	12.536		68.363	30.07	31.6625
	68.674	29.024	3.403		68.674	30.545	27.9455
	68.984	30.564	5.81		68.984	31.484	26.809
	69.295	68.627	0.276		69.295	29.981	44.702
	69.606	42.494	2.169		69.606	28.959	20.509
	69.917	29.574	6.712		69.917	33.293	56.0315
	70.227	28.916	9		70.227	29.296	29.9425
	70.538	27.02	3.821		70.538	28.368	15.8385
	70.849	27.563	0.946		70.849	28.283	15.908
	71.16	29	14.337		71.16	28.991	30.9915
	71.47	50.822	1.642		71.47	27.935	13.1895
	71.781	135.755	8.317		71.781	29.458	17.9915
	72.092	73.307	0.451		72.092	30.736	15.665
	72.402	29.705	6.299		72.402	30.669	7.8885
	72.713	29.493	7.072		72.713	27.137	0.0655
	73.024	35.494	1.686		73.024	27.976	0.9225
	73.335	51.559	6.553		73.335	28.292	2.705
	73.645	28.571	1.815		73.645	28.968	40.595
	73.956	29.201	5.459		73.956	29.169	58.4565
	74.267	29.217	4.1		74.267	28.527	23.975
	74.578	29.639	0.372		74.578	29.605	11.204
	74.888	29.759	3.993		74.888	111.36	23.662
	75.199	30.26	3.3		75.199	48.422	4.3455
	75.51	30	7.301		75.51	30	0.0495
	75.821	30.147	19.736		75.821	33.146	7.129
	76.131	40.046	7.188		76.131	29.679	1.354
	76.442	53.025	16.359		76.442	27.623	0.014
	76.753	105.825	3.015		76.753	44.975	0.805
	77.064	39.672	13.831		77.064	31.485	16.601
	77.374	30.512	18.769		77.374	28.426	8.6265
	77.685	29.264	10.59		77.685	29.579	12.926
	77.996	28.506	0.022		77.996	28.231	36.672
	78.307	28.311	3.863		78.307	29.048	109.751
	78.617	29.185	8.455		78.617	28.723	18.6625
	78.928	29.326	16.305		78.928	29.68	5.34
	79.239	28.77	10.884		79.239	29.575	34.7765
	79.55	27.864	9.211		79.55	28.595	38.8385
	79.86	45.456	1.078		79.86	28.193	3.9175
	80.171	34.462	1.054		80.171	28.41	7.9945
	80.482	32.196	3.422		80.482	29	5.6815
	80.792	32.463	1.397		80.792	28.909	8.3685
	81.103	29.406	13.018		81.103	28.091	9.957
	81.414	28.637	18.174		81.414	27.915	6.7355
	81.725	27.609	2.203		81.725	28.969	24.7445
	82.035	27.995	11.677		82.035	37.667	4.807
	82.346	27.821	14.413		82.346	28.516	11.156
	82.657	28.564	6.245		82.657	32.832	9.043
	82.968	41.146	8.091		82.968	31.466	15.2855
	83.278	28.496	7.577		83.278	32.497	1.0625
	83.589	29.146	6.837		83.589	29.528	0.1955
	83.9	28.401	0.261		83.9	29.823	32.5405
	84.211	93.914	7.829		84.211	29.13	78.3595
	84.521	42.114	4.357		84.521	28.919	67.036
	84.832	68.75	28.093		84.832	28.707	28.7345
	85.143	35.856	10.164		85.143	29.387	18.86
	85.454	50.715	4.743		85.454	28.134	27.5255
	85.764	32.469	16.296		85.764	29.967	6.1165
	86.075	53.17	15.842		86.075	29.867	27.9055
	86.386	34.979	10.041		86.386	29.217	12.867
	86.697	29.318	13.736		86.697	33.022	6.098
	87.007	32.282	16.204		87.007	57.274	7.7415
	87.318	28.036	1.413		87.318	55.015	14.718
	87.629	69.087	10.819		87.629	46.974	0.2205
	87.939	47.291	6.072		87.939	30.912	28.9335
	88.25	27.982	4.11		88.25	29.081	15.137
	88.561	28.502	6.546		88.561	29.986	18.4075
	88.872	29.605	12.122		88.872	28.487	18.246
	89.182	40.387	29.585		89.182	29.772	3.2365
	89.493	55.631	6.644		89.493	29.793	7.1775
	89.804	35.461	11.803		89.804	29.519	7.004
	90.115	29.582	13.346		90.115	29.349	5.0295
	90.425	29.693	3.046		90.425	28.876	0
	90.736	29.909	5.474		90.736	28.64	0
	91.047	30.214	6.429		91.047	28.894	2.3825
	91.358	29.831	4.377		91.358	33.394	8.5715
	91.668	29.322	9.851		91.668	44.327	9.834
	91.979	39.698	10.133		91.979	40.535	5.674
	92.29	29.947	4.919		92.29	44.653	23.9275
	92.601	28.302	10.308		92.601	30.175	2.508
	92.911	29.374	18.214		92.911	29.32	34.5525
	93.222	28.908	6.606		93.222	29.221	65.6735
	93.533	28.591	0.358		93.533	45.702	22.616
	93.844	29.499	2.994		93.844	66.092	26.2025
	94.154	28.863	4.784		94.154	28.378	34.953
	94.465	30.143	7.637		94.465	33.276	3.7025
	94.776	27.267	16.836		94.776	42.086	1.5535
	95.087	27.901	1.238		95.087	33.5	19.5785
	95.397	29.031	6.135		95.397	29.383	42.318
	95.708	29.819	3.229		95.708	29.299	35.234
	96.019	30.199	9.063		96.019	29.216	49.3825
	96.329	30.961	3.05		96.329	28.335	17.4125
	96.64	29.337	9.707		96.64	28.758	14.41
	96.951	28.838	20.586		96.951	28.124	22.278
	97.262	27.212	20.184		97.262	63.507	10.1365
	97.572	28.474	4.067		97.572	26.413	18.334
	97.883	29.862	8.411		97.883	30.029	19.9865
	98.194	28.354	7.565		98.194	30.736	16.5925
	98.505	30.634	15.283		98.505	29.107	2.21
	98.815	34.355	11.854		98.815	28.807	7.0365
	99.126	29.027	0.048		99.126	32.253	6.9825
	99.437	32.22	5.927		99.437	44.396	13.02
	99.748	29.565	3.214		99.748	30.141	9.264
	100.058	55.93	0		100.058	44.928	16.681
	100.369	84.139	0		100.369	29.322	20.786
	100.68	31.873	4.764		100.68	28.636	5.954
	100.991	29.888	2.509		100.991	29.414	9.4245
	101.301	36.044	0		101.301	48.724	18.6345
	101.612	30.044	0		101.612	31.529	13.889
	101.923	28.189	3.038		101.923	28.893	30.7615
	102.234	28.464	10.78		102.234	30.226	14.9205
	102.544	28.581	0.281		102.544	40.926	18.62
	102.855	30.752	4.826		102.855	177.159	20.676
	103.166	28.314	4.338		103.166	644.444	7.462
	103.477	28.664	1.359		103.477	1406.86	47.7035
	103.787	29.651	0		103.787	2657.17	45.7955
	104.098	28.662	0		104.098	2776.69	57.954
	104.409	28.024	6		104.409	3112.83	18.9815
	104.719	29.514	3.982		104.719	2778.4	11.5875
	105.03	29.899	3.234		105.03	2771.69	62.9535
	105.341	27.952	8.869		105.341	2621.7	50.2475
	105.652	30.36	19.137		105.652	2344.36	20.526
	105.962	43.565	2.706		105.962	1199.72	3.3875
	106.273	43.621	12.934		106.273	268.872	16.411
	106.584	28.843	3.543		106.584	186.769	49.845
	106.895	29.081	4.226		106.895	96.054	3.526
	107.205	30.951	11.185		107.205	78.618	68.4295
	107.516	30.702	4.297		107.516	73.871	79.044
	107.827	28.696	0.351		107.827	72.164	46.5735
	108.138	28.608	0.783		108.138	118.738	47.846
	108.448	28.232	2.361		108.448	89.901	37.4075
	108.759	27.351	0.615		108.759	277.512	90.2865
	109.07	32.221	0.064		109.07	97.045	121.453
	109.381	27.986	6.822		109.381	91.515	94.917
	109.691	28.512	2.568		109.691	209.578	133.254
	110.002	29.892	10.664		110.002	299.657	119.303
	110.313	29.228	2.758		110.313	462.087	62.9895
	110.624	29.94	0		110.624	195.111	57.308
	110.934	29.151	0.848		110.934	145.331	41.4105
	111.245	29.916	18.007		111.245	97.108	59.184
	111.556	29.689	1.299		111.556	106.487	68.726
	111.867	28.344	0.79		111.867	79.38	54.4775
	112.177	29.524	3.728		112.177	83.418	91.5585
	112.488	28.974	8.684		112.488	114.118	57.2075
	112.799	28.475	6.442		112.799	62.835	59.9605
	113.109	31.385	0		113.109	36.618	10.27
	113.42	81.052	0		113.42	48.794	41.6745
	113.731	31.878	0.943		113.731	29.763	83.5815
	114.042	28.123	5.182		114.042	39.538	26.52
	114.352	28.01	2.247		114.352	53.671	49.0195
	114.663	28.316	3.793		114.663	111.03	52.779
	114.974	28.012	5.81		114.974	102.147	64.7765
	115.285	28.639	4.858		115.285	156.843	47.4455
	115.595	28.865	14.968		115.595	151.329	40.8395
	115.906	29.345	1.306		115.906	93.776	50.078
	116.217	31.663	18.249		116.217	62.871	61.5295
	116.528	68.515	8.148		116.528	70.586	47.1025
	116.838	30.971	7.665		116.838	183.962	12.576
	117.149	30.57	2.54		117.149	111.524	48.104
	117.46	28.724	11.187		117.46	31.227	52.7095
	117.771	29.094	13.288		117.771	50.795	62.76
	118.081	33.475	9.687		118.081	33.02	34.3775
	118.392	29.181	2.422		118.392	29.08	26.96
	118.703	29.321	17.664		118.703	35.146	35.5885
	119.014	28.285	0.513		119.014	89.89	2.378
	119.324	28.992	10.119		119.324	71.21	26.5465
	119.635	28.72	5.245		119.635	80.119	11.7075
	119.946	27.875	0		119.946	56.245	12.641
	120.256	28.015	3.264		120.256	28.594	20.695
	120.567	29.708	8.935		120.567	28.615	29.006
	120.878	30.232	15.808		120.878	28.62	18.0145
	121.189	28.264	8.482		121.189	29.025	3.1635
	121.499	27.228	1.668		121.499	28.948	12.096
	121.81	28.891	0.109		121.81	27.954	18.1305
	122.121	31.166	0		122.121	27.554	26.16
	122.432	29.85	1.755		122.432	29.225	38.173
	122.742	29.282	5.959		122.742	29.065	34.0755
	123.053	28.53	5.85		123.053	29.656	24.0555
	123.364	28.782	2.233		123.364	34.817	22.0015
	123.675	29.409	6.855		123.675	31.553	37.4915
	123.985	29.327	2.628		123.985	30.845	69.076
	124.296	28.17	0.815		124.296	33.644	3.3305
	124.607	29.707	0.69		124.607	60.064	23.1255
	124.918	30.398	0.074		124.918	73.812	14.4555
	125.228	29.133	8.361		125.228	29.091	43.9535
	125.539	30.491	12.791		125.539	51.033	67.5195
	125.85	30.395	3.913		125.85	88.381	39.3745
	126.161	36.518	15.221		126.161	89.141	66.5295
	126.471	55.154	1.266		126.471	255.639	232.979
	126.782	167.972	0		126.782	446.147	278.594
	127.093	38.89	0		127.093	468.369	447.327
	127.404	29.481	0		127.404	659.37	591.302
	127.714	78.016	0.402		127.714	801.836	583.554
	128.025	49.099	0		128.025	497.303	525.939
	128.336	29.196	1.148		128.336	386.067	431.277
	128.646	29.667	3.333		128.646	407.65	318.757
	128.957	28.863	6.955		128.957	617.715	559.998
	129.268	28.491	0.354		129.268	730.725	674.669
	129.579	28.982	1.592		129.579	817.688	437.294
	129.889	28.055	3.937		129.889	757.568	449.189
	130.2	29.965	1.25		130.2	501.123	506.396
	130.511	29.366	6.11		130.511	339.844	382.361
	130.822	30.405	3.813		130.822	423.953	368.259
	131.132	29.786	5.574		131.132	405.602	477.396
	131.443	28.54	1.057		131.443	210.559	222.547
	131.754	29.867	0		131.754	129.493	150.636
	132.065	26.853	1.047		132.065	140.768	158.616
	132.375	28.512	19.927		132.375	119.182	169.8
	132.686	29.559	16.393		132.686	91.064	176.907
	132.997	28.89	7.69		132.997	52.747	81.269
	133.308	30.169	1.121		133.308	61.452	160.738
	133.618	29.448	0.086		133.618	113.226	94.14
	133.929	28.873	1.545		133.929	62.218	128.22
	134.24	28.52	10.112		134.24	45.686	119.963
	134.551	28.341	9.83		134.551	58.498	124.078
	134.861	29.776	7.9		134.861	86.67	68.265
	135.172	28.916	5.146		135.172	49.694	66.9685
	135.483	29.736	15.591		135.483	152.589	135.475
	135.794	29.014	4.336		135.794	96.669	65.257
	136.104	29.537	14.11		136.104	54.656	30.3685
	136.415	29.71	11.632		136.415	80.548	52.784
	136.726	30.706	7.095		136.726	150.46	81.8785
	137.036	29.984	5.871		137.036	126.877	64.404
	137.347	30.267	10.025		137.347	66.173	155.746
	137.658	29.106	9.938		137.658	33.997	80.8145
	137.969	28.376	0.869		137.969	105.549	117.66
	138.279	29.402	2.004		138.279	164.559	109.683
	138.59	29.039	8.831		138.59	248.762	121.648
	138.901	29.784	10.252		138.901	268.018	42.704
	139.212	29.488	10.729		139.212	129.406	82.747
	139.522	28.93	1.453		139.522	78.119	80.814
	139.833	29.677	0		139.833	33.446	29.9305
	140.144	29.873	0.018		140.144	45.803	10.0875
	140.455	29.051	0		140.455	31.281	40.4705
	140.765	29.988	10.465		140.765	29.299	16.2575
	141.076	28.812	4.287		141.076	28.972	11.9065
	141.387	46.4	0.281		141.387	40.742	15.0425
	141.698	41.605	0		141.698	28.675	0
	142.008	49.757	0		142.008	28.694	0.335
	142.319	74.807	1.245		142.319	28.233	10.877
	142.63	30.595	2.183		142.63	28.354	7.1465
	142.941	29.104	3.258		142.941	29.12	0
	143.251	29.189	4.565		143.251	30.894	18.9455
	143.562	36.381	0		143.562	30	28.2955
	143.873	30.487	19.858		143.873	29.968	32.473
	144.183	29.505	31.759		144.183	28.877	26.117
	144.494	91.564	32.102		144.494	29.969	7.6075
	144.805	245.6	75.52		144.805	81.676	10.979
	145.116	157.783	269.009		145.116	89.74	1.3115
	145.426	290.328	365.964		145.426	29.221	1.54
	145.737	312.564	460.054		145.737	30.402	6.0635
	146.048	448.538	531.376		146.048	30.956	29.106
	146.359	347.935	527.64		146.359	28.871	16.2505
	146.669	361.077	567.904		146.669	31.728	15.6045
	146.98	380.069	677.888		146.98	46.374	5.787
	147.291	309.17	666.491		147.291	29.097	19.5435
	147.602	189.098	649.613		147.602	29.702	18.7445
	147.912	230.872	580.549		147.912	29.356	38.2585
	148.223	423.719	537.985		148.223	29.82	33.455
	148.534	534.531	690.886		148.534	28.856	21.0765
	148.845	301.179	678.736		148.845	28.037	28.7415
	149.155	446.35	697.348		149.155	28.903	3.83
	149.466	361.493	764.047		149.466	31.462	29.0685
	149.777	265.324	627.888		149.777	27.624	3.919
	150.088	171.79	386.432		150.088	31.637	8.465
	150.398	230.123	196.853		150.398	28.481	4.81
	150.709	101.98	192.943		150.709	30.126	0.6685
	151.02	43.076	123.134		151.02	28.094	7.4605
	151.331	54.121	91.82		151.331	29.887	15.8815
	151.641	52.468	100.253		151.641	53.171	48.8585
	151.952	28.066	84.379		151.952	35.481	30.361
	152.263	29.078	36.451		152.263	31.487	22.7325
	152.573	55.73	36.485		152.573	29.72	15.532
	152.884	108.786	59.903		152.884	28.387	79.084
	153.195	152.024	50.858		153.195	33.643	37.7425
	153.506	132.024	17.234		153.506	42.633	26.286
	153.816	35.875	19.863		153.816	28.957	23.4365
	154.127	37.155	8.161		154.127	28.067	7.674
	154.438	43.004	6.929		154.438	28.074	16.7135
	154.749	29.836	50.057		154.749	27.503	24.102
	155.059	43.565	43.156		155.059	28.677	19.1025
	155.37	67.905	18.138		155.37	30.137	10.183
	155.681	135.721	26.522		155.681	29.024	13.271
	155.992	310.148	63.882		155.992	29.413	23.39
	156.302	100.028	91.062		156.302	51.957	27.776
	156.613	87.928	114.653		156.613	32.634	11.1495
	156.924	47.382	68.495		156.924	30.751	3.8025
	157.235	29.027	74.724		157.235	30.01	16.5555
	157.545	110.475	88.907		157.545	30.088	27.9735
	157.856	329.116	78.683		157.856	30.92	18.8
	158.167	103.973	91.529		158.167	32.782	1.0195
	158.478	125.82	0.941		158.478	30.582	16.673
	158.788	36.975	0.403		158.788	29.099	2.4735
	159.099	30.449	0		159.099	29.309	15.1415
	159.41	29.779	11.153		159.41	28.964	4.464
	159.721	29.4	2.636		159.721	29.513	10.639
	160.031	29.012	2.043		160.031	29.354	0.473
	160.342	28.157	0.766		160.342	28.893	1.583
	160.653	27.19	1.065		160.653	28.856	5.412
	160.963	28.859	0		160.963	28.48	0.615
	161.274	28.98	0.156		161.274	28.13	22.528
	161.585	29.364	0.259		161.585	29.165	24.829
	161.896	59.321	0		161.896	29.729	7.2985
	162.206	47.228	0		162.206	28.809	1.9845
	162.517	45.686	8.448		162.517	30.873	5.6975
	162.828	28.686	9.093		162.828	29.515	23.1475
	163.139	28.21	1.944		163.139	30.209	29
	163.449	28.556	5.223		163.449	29.904	19.41
	163.76	30.517	1.747		163.76	35.471	51.925
	164.071	29.711	0		164.071	50.156	53.899
	164.382	29.259	0.211		164.382	28.714	57.147
	164.692	28.514	0.883		164.692	35.965	69.8595
	165.003	29.656	6.456		165.003	31.999	49.9935
	165.314	29.602	8.556		165.314	58.935	93.778
	165.625	28.491	10.6		165.625	31.182	91.3755
	165.935	29	3.843		165.935	163.582	152.183
	166.246	29	19.415		166.246	218.478	229.129
	166.557	29	0.433		166.557	142.503	219.457
	166.868	28.996	0.379		166.868	163.114	180.227
	167.178	28.749	1.026		167.178	52.957	107.714
	167.489	32.881	7.519		167.489	55.414	92.7315
	167.8	29.938	6.592		167.8	88.965	82.384
	168.11	30.695	0.612		168.11	114.062	37.9425
	168.421	30.496	9.171		168.421	71.428	72.5645
	168.732	28.543	19.779		168.732	28.715	103.505
	169.043	26.649	1.633		169.043	27.121	77.6235
	169.353	27.268	1.345		169.353	68.528	68.05
	169.664	27.951	10.427		169.664	40.601	47.2725
	169.975	29.521	3.344		169.975	30.632	89.9305
	170.286	29.433	0.847		170.286	35.387	95.3865
	170.596	33.655	2.501		170.596	36.139	120.626
	170.907	32.596	12.156		170.907	28.841	46.951
	171.218	30.64	9.39		171.218	42.456	102.793
	171.529	29.889	8.642		171.529	45.387	129.857
	171.839	29.057	0.107		171.839	104.286	225.922
	172.15	29.565	3.974		172.15	148.881	246.818
	172.461	28.301	1.539		172.461	124.042	363.12
	172.772	28.559	7.51		172.772	164.86	431.332
	173.082	29.388	7.346		173.082	262.467	625.496
	173.393	28.871	1.884		173.393	228.096	430.933
	173.704	29.229	3.058		173.704	343.751	425.582
	174.015	28.697	0.975		174.015	588.907	545.754
	174.325	29.031	13.455		174.325	458.102	598.894
	174.636	29.487	10.843		174.636	282.833	612.082
	174.947	29.512	7.211		174.947	332.994	660.026
	175.258	36.787	0.653		175.258	572.078	648.378
	175.568	28.64	9.119		175.568	700.944	614.771
	175.879	28.702	6.735		175.879	752.509	907.188
	176.19	29.951	7.543		176.19	941.897	1004.96
	176.5	30.897	0.885		176.5	844.052	1224.11
	176.811	31.262	3.235		176.811	1004.25	1038.45
	177.122	29.053	0.029		177.122	969.278	1016.04
	177.433	28.242	6.504		177.433	869.137	930.388
	177.743	27.362	8.29		177.743	394.706	629.505
	178.054	27.827	10.243		178.054	369.499	384.282
	178.365	28.045	30.878		178.365	286.253	291.682
	178.676	39.298	32.132		178.676	313.417	166.809
	178.986	55.2	47.414		178.986	122.055	95.09
	179.297	178.376	66.308		179.297	42.268	44.9225
	179.608	193.973	66.749		179.608	100.008	22.1815
	179.919	292.971	70.886		179.919	37.891	41.356
	180.229	69.369	16.558		180.229	28.003	21.187
	180.54	65.906	45.945		180.54	61.903	4.367
	180.851	166.938	67.938		180.851	46.079	2.266
	181.162	111.282	51.589		181.162	40.173	3.5275
	181.472	189.187	25.82		181.472	29.795	33.1645
	181.783	254.067	43.426		181.783	59.847	6.259
	182.094	267.048	74.449		182.094	88.306	19.1535
	182.405	136.457	116.067		182.405	128.696	11.508
	182.715	122.774	73.986		182.715	145.229	13.555
	183.026	349.898	93.981		183.026	122.784	3.5545
	183.337	310.098	87.415		183.337	297.298	17.941
	183.648	450.264	272.487		183.648	253.873	13.5345
	183.958	583.001	455.938		183.958	197.011	38.601
	184.269	511.078	561.102		184.269	179.511	29.0795
	184.58	1116.44	661.463		184.58	43.722	8.378
	184.89	1170.26	962.325		184.89	29.147	34.08
	185.201	1367.57	1016.14		185.201	52.117	17.5235
	185.512	1149.1	810.708		185.512	45.457	5.4865
	185.823	1012.33	797.912		185.823	67.178	18.5005
	186.133	905.489	768.174		186.133	44.636	29.702
	186.444	1071.26	768.716		186.444	29.219	19.184
	186.755	1151.94	754.043		186.755	34.662	54.5905
	187.066	1154.58	714.296		187.066	176.902	32.4265
	187.376	1290.99	762.455		187.376	95.847	2.5445
	187.687	1475.17	870.497		187.687	29.361	5.8965
	187.998	813.133	641.93		187.998	31.565	1.5605
	188.309	736.999	494.713		188.309	28.699	4.8025
	188.619	838.093	535.474		188.619	28.192	16.5185
	188.93	818.251	446.157		188.93	28.378	9.941
	189.241	654.505	383.761		189.241	29.556	15.7165
	189.552	306.97	234.954		189.552	29.665	37.6135
	189.862	296.883	171.971		189.862	29.573	33.9835
	190.173	110.158	100.465		190.173	29.934	0.002
	190.484	35.007	60.25		190.484	28.806	1.514
	190.795	109.949	17.993		190.795	28.321	16.412
	191.105	110.001	42.26		191.105	29.5	12.844
	191.416	39.485	30.301		191.416	35.982	24.097
	191.727	55.458	15.018		191.727	78.975	10.656
	192.037	87.958	10.472		192.037	30.717	33.7435
	192.348	158.538	7.663		192.348	63.331	9.647
	192.659	29.689	1.765		192.659	36.468	0
	192.97	29	5.58e-24		192.97	70.603	0
					193.28	55.575	0
					193.591	34.826	3.064
					193.902	41.24	7.627
					194.213	90.116	0
					194.523	59.189	0
					194.834	43.31	4.269
					195.145	28.601	0.2115
					195.456	29.495	0.8595
					195.766	37.972	5.464
					196.077	41.203	28.0355
					196.388	28.819	31.0765
					196.699	42.077	43.138
					197.009	51.843	4.8595
					197.32	52	4.6e-11

## Sheet: Fig. 7
	Fig. 7b
	Week post prime	Anti-spike lgG titer PBS					Anti-spike lgG titer ALC-0159					Anti-spike lgG titer pDLS1					Anti-spike lgG titer pDLS2					Anti-spike lgG titer pDLS3					Anti-spike lgG titer pDLS4					Anti-spike lgG titer pDLS5
	1	50	50	50	50	50	50	50	50	50	50	50	50	50	50	50	50	50	50	50	50	50	50	50	50	50	50	50	50	50	50	50	50	50	50	50
	2	50	50	50	50	50	50	50	50	50	50	50	50	50	50	50	50	50	50	50	50	50	50	50	488.058	335.824	377.492	50	147.591	50	50	50	50	50	313.308	50
	4	50	50	50	50	50	3523.71	5056.81	6493.35	9339.32	12713.7	6559.63	5651.63	5240.95	10147.2	7005.74	9196.77	10345.3	11042.5	7761.39	8349.96	8488.27	6162.56	5559.88	5526.85	8443.58	7187.06	5669.41	8178.69	4527.39	12790.8	702.808	4125.11	6929.11	7155.94	397.173
	5	50	50	50	50	50	4211.4	5130.12	6593.57	9935.06	15536.8	7980.43	8324.9	6106.24	12549	6953.03	9888.2	12414.6	12335.1	6931.19	8379.09	8333.98	7556.53	5347.6	7310.76	9012.32	7848.56	6989.47	8099.22	4390.76	9724	2552.23	5592.04	7009.35	7662.26	1002.97
	6	50	50	50	50	50	7541.44	7752.62	10671.4	12484.5	27481	8528.74	11493	7715.97	15266.9	9424	13325	41299.9	17217.2	9590.9	9633.17	11722.2	10960.2	7243.92	11153.6	13380.5	10529.4	10790.5	12333.1	7549.06	15131.1	5296.49	4691.23	8109.92	9244.92	3929.55
	7	50	50	50	50	50	14618.3	10627.5	11487.3	16020.4	26887.1	11839.8	9412.8	9974.72	21738.2	10040.4	50462.6	46186.1	10005.4	19946.6	11221.6	19342.4	15496.4	11886.7	14357.9	15896.5	16417.9	13831.9	17512.6	13723.8	23328.9	10516.5	6545.64	7976.42	13324.1	4198.95
	8	50	50	50	50	50	9077.24	8663.53	11004.5	13097.4	18575.5	10251.8	9520.3	6775.26	12066.2	7984.58	13171.7	14872.4	15337.9	9079.11	8756.57	19250.1	14685.2	8399.81	10651.9	11401.9	12626.5	12733.7	14276.8	10327.7	15996.1	8990.5	6641.84	5938.82	10605.7	2859.93
	9	50	50	50	50	50	9483.78	8020.39	9496.02	11837.6	16931.2	9807.72	9803.64	7666.19	10064.7	9985.97	10977.1	15913.2	16377.8	10890.2	10932	10853.2	13263.3	11723.3	11537.6	11251.8	10701.3	17588.8	16370.9	12850.9	16097	8549.3	7484.65	6260.1	8761.5	2907.62
	10	50	50	50	50	50	7457.33	6268.81	8869.7	8885.66	13552.6	7834.34	8878.9	6533.65	10341.4	7853.33	9710.94	12134.9	10996.3	8219.28	8504.67	9310.71	9820.2	7599.72	8435.6	9161.17	8830.34	9995.91	11757.2	9446.21	11344.4	7841.81	5659.24	6461.46	9199.49	3618.62
	11	50	50	50	50	50	10878.3	8133.55	10899.7	13937.1	9797.41	7986.02	10414.8	8330.94	7636.34	8626.68	10238.2	7651.61	13348.3	11462.3	17947.8	8715.8	12635.2	9912.46	11165.6	9815.02	12102.9	9057.36	12438.2	9282.86	13639	7553.7	6882.51	9648.33	9269.85	3526.21
	Fig. 7c
	Week post prime	Inhibition (%) PBS					Inhibition (%) ALC-0159					Inhibition (%) pDLS1					Inhibition (%) pDLS2					Inhibition (%) pDLS3					Inhibition (%) pDLS4					Inhibition (%) pDLS5
	1	0	0	0	0	0	0	0	2.74242	88.6412	1.04109	48.695	3.34679	7.56908	44.986	1.35569	22.4092	60.2608	42.345	12.0977	56.1461	25.8946	44.3858	0	84.8618	23.531	45.0316	72.0128	10.4833	17.4252	37.4853	38.5367	20.0373	11.2449	21.3578	5.82221
	2	4.08362	2.7093	1.93936	0	3.48753	47.4449	59.2052	36.7898	85.3255	52.1681	55.4631	71.6361	59.5322	24.2306	50.831	65.4227	67.3021	47.5691	70.6509	63.1129	41.0742	71.1808	31.3671	90.0983	43.6241	77.4728	82.1587	60.3767	56.8291	49.8044	82.4195	43.5869	46.4969	40.5568	69.9762
	4	2.71233	3.63312	4.4218	1.11496	8.4933	97.3137	96.9093	97.2256	97.5139	97.3898	96.9894	96.9093	97.5739	97.7621	97.658	97.614	97.3938	97.2817	96.7252	97.5779	97.646	97.6179	96.8053	97.1816	97.0214	97.626	97.4898	97.2336	97.7421	97.7581	97.0615	97.4538	97.3417	97.1255	96.505
	5	2.38405	6.55964	4.40579	2.29597	3.21276	97.2456	97.1456	97.4578	97.3817	97.3457	97.2897	96.8773	97.2096	97.5779	97.5419	97.658	97.5499	97.2857	96.8493	97.3657	97.4978	97.5059	96.521	97.3817	97.0535	97.5379	97.4178	97.1896	97.3257	97.5539	97.4058	97.4698	97.5819	97.0735	96.9894
	6	0	0	0	0	0	97.7662	97.1536	97.9659	97.7362	97.9293	97.5498	96.0018	97.8761	98.4253	98.1457	98.0325	98.1923	97.2901	96.2781	98.0758	98.2323	98.2589	96.2481	97.6796	97.3467	98.1024	98.0126	97.2069	98.3388	98.2855	98.0059	97.8894	98.0159	97.2868	96.591
	7	2.38405	6.55964	4.40579	2.29597	3.21276	97.2456	97.1456	97.4578	97.3817	97.3457	97.2897	96.8773	97.2096	97.5779	97.5419	97.658	97.5499	97.2857	96.8493	97.3657	97.4978	97.5059	96.521	97.3817	97.0535	97.5379	97.4178	97.1896	97.3257	97.5539	97.4058	97.4698	97.5819	97.0735	96.9894
	8	3.35408	0.165402	0.792906	0	0.809958	97.9026	97.1012	97.7969	98.0902	97.2172	97.3502	96.2316	97.0091	98.0015	97.8583	97.6707	97.889	97.1319	96.8727	97.7526	98.0254	98.1209	96.5658	97.8003	97.1251	97.9026	97.8856	96.5351	98.0425	98.138	97.7901	97.831	97.7867	96.9136	94.6492
	9	7.02021	8.88908	9.08688	5.72427	5.61855	97.9981	96.9989	97.889	98.2778	97.8037	96.5317	96.1975	96.6101	98.2675	97.7594	97.6093	98.097	97.1558	97.2513	97.9333	98.1755	97.7867	96.9034	97.947	96.9887	97.8617	97.6469	95.8087	97.7389	98.1209	97.4968	97.5718	97.9231	96.2793	95.5495
	10	0	0	0.080568	0	0	97.9398	96.8272	97.4947	97.9705	97.4257	96.6468	95.5227	96.0023	97.9244	97.5139	96.6699	97.7326	96.1289	96.8387	97.7786	98.0127	97.982	96.6046	97.7671	96.689	97.6367	97.7479	95.9026	97.9474	98.0357	97.6827	97.3566	97.9666	96.6583	95.423
	11	0.038366	1.59601	2.59352	3.03088	0.372147	97.9244	95.9256	96.8809	97.959	97.2914	93.6466	95.1007	95.6915	98.0434	97.4295	94.0341	97.6252	95.8028	96.0675	97.6252	94.0341	97.6252	95.8028	96.0675	97.6252	97.3029	95.6225	95.3386	96.478	97.8745	97.2492	95.8105	97.7441	95.7529	94.3142
	Fig. 7e									Fig. 7f									Fig. 7g
	IFN-γ+ cells per 10^6 splenocytes									lgG1+ cells per 10^6 splenocytes									RDB-specific B cells per spleen
	PBS	ALC-0159	pDLS1	pDLS2	pDLS3	pDLS4	pDLS5			PBS	ALC-0159	pDLS1	pDLS2	pDLS3	pDLS4	pDLS5			PBS	ALC-0159	pDLS1	pDLS2	pDLS3	pDLS4	pDLS5
	4	164	92	1036	450	564	412			0.15	5.25	19.95	46.15	20.25	24.5	3.85			40	650	640	1378	1080	1080	352
	6	110	60	1106	862	412	356			0.05	5.65	21.25	51.8	21.65	14.45	6.05			36	450	760	1092	1352	1000	512
	2	118	204	298	460	694	300			0.1	11.2	23.05	30.8	17.55	12.85	2.65			0	342	936	1368	1160	828	480
	4	288	390	404	250	530	528			0.35	6.35	16.5	38.45	21.1	10.35	2.4			36	432	912	1650	1044	960	460
	6	108	190	292	472	386	274			0.25	7.7	5.95	36.65	26.05	22.3	16.65			60	480	680	1085	900	720	648
	Fig. 7h
	GC cell (CD38-GL7+)						Memory B cell (CD38+GL7-) CD80+PD-L2-						Memory B cell (CD38+GL7-) CD80+PD-L2+						Memory B cell (CD38+GL7-) CD80-PD-L2+						Memory B cell (CD38+GL7-) CD80-PD-L2-
	ALC-0159	pDLS1	pDLS2	pDLS3	pDLS4	pDLS5	ALC-0159	pDLS1	pDLS2	pDLS3	pDLS4	pDLS5	ALC-0159	pDLS1	pDLS2	pDLS3	pDLS4	pDLS5	ALC-0159	pDLS1	pDLS2	pDLS3	pDLS4	pDLS5	ALC-0159	pDLS1	pDLS2	pDLS3	pDLS4	pDLS5
	15.3846	18.75	5.66038	7.40741	10	9.09091	7.69231	12.5	7.54717	11.1111	10	9.09091	46.1538	43.75	73.5849	55.5556	55	45.4545	15.3846	6.25	1.88679	7.40741	10	9.09091	15.3846	12.5	3.77359	7.40741	10	9.09091
	22.2222	15.7895	9.52381	7.69231	10	12.5	11.1111	10.5263	7.14286	7.69231	10	12.5	55.5556	47.3684	71.4286	73.0769	50	50	11.1111	10.5263	2.38095	3.84615	5	6.25	0	5.26316	4.7619	0	10	12.5
	11.1111	11.1111	5.55556	10.3448	8.69565	13.3333	11.1111	11.1111	8.33333	10.3448	8.69565	6.66667	55.5556	50	66.6667	48.2759	65.2174	60	0	11.1111	8.33333	6.89655	8.69565	6.66667	0	11.1111	0	13.7931	8.69565	6.66667
	11.1111	5.26316	9.09091	13.7931	12.5	10	11.1111	10.5263	9.09091	6.89655	12.5	10	44.4444	52.6316	57.5758	55.1724	54.1667	60	11.1111	10.5263	9.09091	10.3448	4.16667	10	11.1111	15.7895	9.09091	10.3448	4.16667	10
	16.6667	10	9.67742	4	10	16.6667	8.33333	10	9.67742	8	10	11.1111	50	50	64.5161	72	60	44.4444	8.33333	10	9.67742	4	10	11.1111	16.6667	10	3.22581	12	10	5.55556

## Sheet: Fig. 8
	Fig. 8a
	Anti-PEG lgM titer at week 1				Anti-PEG lgM titer at week 2				Anti-PEG lgM titer at week 4				Anti-PEG lgM titer at week 5				Anti-PEG lgM titer at week 6				Anti-PEG lgM titer at week 7
	PBS	ALC-0159	pDLS1	pDLS4	PBS	ALC-0159	pDLS1	pDLS4	PBS	ALC-0159	pDLS1	pDLS4	PBS	ALC-0159	pDLS1	pDLS4	PBS	ALC-0159	pDLS1	pDLS4	PBS	ALC-0159	pDLS1	pDLS4
	10	123.711	10	10	10	54.6642	10	10	10	353.079	10	10	10	95.6038	10	10	10	82.5141	32.5802	10	10	70.1162	10	10
	10	63.768	10	10	10	59.2153	10	10	10	203.701	10	10	41.1489	54.1714	24.1134	49.1336	32.3427	89.9712	44.7685	10	10	34.2942	42.991	10
	10	71.7303	10	10	10	24.8391	10	10	10	207.001	10	10	38.9457	116.041	10	21.2676	30.799	104.857	10	10	31.6943	61.9711	10	10
	10	78.0728	10	10	10	70.3581	10	10	10	137.064	10	10	10	54.4538	10	78.1578	10	72.6041	52.412	43.2983	10	54.699	10	37.4209
	10	27.1903	45.4161	10	10	37.4864	10	10	10	163.224	10	10	46.9139	48.0853	67.6294	33.484	20.8665	38.6937	41.6583	10	10	103.825	34.6436	10
	Fig. 8b
	Anti-pDLS lgM titer at week 1				Anti-pDLS lgM titer at week 2				Anti-pDLS lgM titer at week 4				Anti-pDLS lgM titer at week 5				Anti-pDLS lgM titer at week 6				Anti-pDLS lgM titer at week 7
	PBS	ALC-0159	pDLS1	pDLS4	PBS	ALC-0159	pDLS1	pDLS4	PBS	ALC-0159	pDLS1	pDLS4	PBS	ALC-0159	pDLS1	pDLS4	PBS	ALC-0159	pDLS1	pDLS4	PBS	ALC-0159	pDLS1	pDLS4
	10	10	10	25.7563	10	10	10	10	10	10	10	23.899	10	10	10	27.7803	10	10	10	10	10	10	10	10
	10	10	10	10	10	10	10	10	10	10	10	90.1515	10	10	10	20.3254	10	10	10	10	10	10	10	10
	10	10	10	10	10	10	10	10	10	10	10	54.3501	10	22.7559	10	34.9552	10	10	10	10	10	10	10	10
	10	10	10	10	10	10	10	10	10	10	10	80.4187	10	10	10	25.1728	10	10	10	10	10	10	10	10
	10	10	10	10	10	10	10	10	10	10	10	67.0048	10	21.8306	10	21.8867	10	10	10	10	10	10	10	10
	Fig. 8d								Fig. 8e								Fig. 8f								Fig. 8g
	Total protein								Alumin								ALT								ALP
	PBS	ALC-0159	pDLS1	pDLS2	pDLS3	pDLS4	pDLS5		PBS	ALC-0159	pDLS1	pDLS2	pDLS3	pDLS4	pDLS5		PBS	ALC-0159	pDLS1	pDLS2	pDLS3	pDLS4	pDLS5		PBS	ALC-0159	pDLS1	pDLS2	pDLS3	pDLS4	pDLS5
	42.24	38.36	41.04	40.56	37.68	41.48	42.16		26.8	25.04	25.44	26.4	24.56	26	27.92		24.216	25.208	44.068	35.532	34.936	34.736	32.156		52.272	44.74	54.324	62.04	47.232	56.128	48.912
	39.88	39.04	42.84	40.32	40.88	40.16	43.36		25.4	24.48	27.52	25.6	25.64	24.76	27.4		32.552	24.02	25.804	31.364	33.548	100.44	24.216		49.348	44.308	49.472	58.68	55.82	53.516	47.232
	38	38.08	40.16	37.32	40.36	44.2	41.28		24.28	23.72	25.88	23.96	25.24	26.96	23.6		35.532	26.4	57.168	35.928	118.9	44.068	54.192		46.796	47.292	51.4	53.268	46.732	63.036	74.364
	42.4	43.44	37.76	35.16	41.6	39.08	41.28		27.2	26.76	23.88	22.04	25.88	24.28	25		29.18	32.552	33.744	63.916	32.952	174.084	53.992		50.28	51.9	55.072	35.344	58.308	50.528	54.448
	41.48	41.84	42.12	44.68	39.32	38.32	40.48		26.36	26	26	27.88	26.04	23.12	25.12		34.54	309.656	24.612	34.936	112.748	100.24	50.816		55.632	49.968	48.228	55.444	49.844	57.56	13.392
	Fig. 8h								Fig. 8i								Fig. 8j								Fig. 8k
	Cholesterol								HDL cholesterol								Triglycerides								Creatinine
	PBS	ALC-0159	pDLS1	pDLS2	pDLS3	pDLS4	pDLS5		PBS	ALC-0159	pDLS1	pDLS2	pDLS3	pDLS4	pDLS5		PBS	ALC-0159	pDLS1	pDLS2	pDLS3	pDLS4	pDLS5		PBS	ALC-0159	pDLS1	pDLS2	pDLS3	pDLS4	pDLS5
	760.88	766.12	786.44	819.92	587.8	819.44	761.88		325.6	286	321.6	298.4	273.6	282	274		0.992	0.864	1.344	1.684	0.976	1.144	1.168		3.4	3.56	3.72	3.52	2.72	3.8	3.56
	755.92	690.48	854.64	790.64	740.32	794.36	706.84		306.4	292.4	319.2	336.8	303.2	289.2	275.6		1.58	0.864	0.632	1.656	1.024	1.32	1.232		3.76	3.52	3.68	3.28	3.24	3.4	2.76
	654.24	765.12	601.68	596.72	582.56	774.28	891.84		248.4	301.6	213.6	214.4	226.4	298.4	381.2		1.904	1.3	1.392	1.832	1.084	0.976	1.124		3.4	3.28	4.08	3.64	2.96	3.24	3
	803.8	761.16	612.08	521.8	654.48	607.88	805.52		323.2	307.2	219.6	194.8	270.4	190.4	310		1.34	0.84	1.284	0.86	0.884	0.9	0.98		3.44	3.56	3.72	3.04	3.76	3.44	3.44
	649.8	662.44	855.64	835.56	628.96	675.84	730.4		264.8	268	386	380.8	201.6	154	218		1.028	1.344	1.224	1.264	0.788	0.884	1.192		3.6	3.96	3.4	4.08	2.92	3.28	3.32
	Fig. 8m
		Total Flux [p/s]				Fig. 8n						Fig. 8o				Fig. 8p
		Fresh	6 Months			Fresh		6 Months				Fresh	6 Months			Fresh	6 Months
	Mouse 1	830600000	1058000000			Size (nm)	PDI	Size (nm)	PDI			Zeta (mV)	Zeta (mV)			EE(%)	EE(%)
	Mouse 2	339300000	217800000			105.8	0.08539	95.21	0.1625			-4.839	-0.7928			85.4513	86.2163
	Mouse 3	604700000	381800000			101.8	0.1546	99.21	0.1523			-3.39	-0.1974			85.8027	85.8037
						104.4	0.07814	106	0.1987			-1.882	-2.434

## Sheet: Supplementary Fig. 23-36
	Supplementary Fig. 23										Supplementary Fig. 24									Supplementary Fig. 25					Supplementary Fig. 26
		Hydrodynamic diameter				PDI						Hydrodynamic diameter				PDI					Zeta potential					Zeta potential
	ALC-0159 MR0.5	113.327	114.847	114.514		0.12	0.117	0.087			ALC-0159 MR0.5	113.327	114.847	114.514		0.12	0.117	0.087		ALC-0159 MR0.5	4.965	6.355	3.783		ALC-0159 MR0.5	4.965	6.355	3.783
	ALC-0159 MR1.0	107.283	107.659	107.552		0.097	0.122	0.089			ALC-0159 MR1.0	107.283	107.659	107.552		0.097	0.122	0.089		ALC-0159 MR1.0	0.768	1.747	4.458		ALC-0159 MR1.0	0.768	1.747	4.458
	ALC-0159 MR1.6	100.472	99.942	101.059		0.111	0.118	0.048			ALC-0159 MR1.6	100.472	99.942	101.059		0.111	0.118	0.048		ALC-0159 MR1.6	2.542	2.452	3.387		ALC-0159 MR1.6	2.542	2.452	3.387
	ALC-0159 MR2.5	106.173	107.619	107.706		0.106	0.112	0.158			ALC-0159 MR2.5	106.173	107.619	107.706		0.106	0.112	0.158		ALC-0159 MR2.5	1.091	-1.666	-0.776		ALC-0159 MR2.5	1.091	-1.666	-0.776
	ALC-0159 MR5.0	95.319	95.572	93.497		0.115	0.126	0.139			ALC-0159 MR5.0	95.319	95.572	93.497		0.115	0.126	0.139		ALC-0159 MR5.0	-2.367	-1.047	-0.689		ALC-0159 MR5.0	-2.367	-1.047	-0.689
	pDLS1 MR0.5	592.388	383.252	383.887		0.496	0.646	0.67			pDLS18D MR0.5	147.25	153.452	159.059		0.117	0.034	0.093		pDLS1 MR0.5	4.155	4.715	4.962		pDLS18D MR0.5	6.442	6.226	2.671
	pDLS1 MR1.0	253.914	235.863	241.252		0.454	0.365	0.386			pDLS18D MR1.0	137.317	140.462	145.342		0.129	0.154	0.151		pDLS1 MR1.0	3.593	6.421	5.627		pDLS18D MR1.0	6.371	7.832	5.825
	pDLS1 MR1.6	141.892	146.047	151.587		0.12	0.133	0.127			pDLS18D MR1.6	124.272	123.218	124.866		0.145	0.115	0.162		pDLS1 MR1.6	5.518	5.655	3.178		pDLS18D MR1.6	5.429	7.793	-6.209
	pDLS1 MR2.5	129.171	133.365	131.329		0.127	0.071	0.127			pDLS18D MR2.5	114.597	115.279	116.062		0.163	0.142	0.175		pDLS1 MR2.5	4.948	5.468	6.253		pDLS18D MR2.5	5.89	7.609	3.766
	pDLS1 MR5.0	112.303	118.13	115.64		0.135	0.17	0.145			pDLS18D MR5.0	111.05	112.93	108.556		0.172	0.232	0.155		pDLS1 MR5.0	6.604	3.675	6.512		pDLS18D MR5.0	8.457	4.597	4.093
	pDLS2 MR0.5	215.904	211.972	215.302		0.251	0.219	0.226			pDLS18S MR0.5	198.3	191.874	189.442		0.107	0.11	0.095		pDLS2 MR0.5	7.212	7.517	6.111		pDLS18S MR0.5	4.295	2.726	3.376
	pDLS2 MR1.0	160.018	163.886	162.729		0.159	0.171	0.133			pDLS18S MR1.0	161.787	162.602	156.941		0.111	0.103	0.012		pDLS2 MR1.0	3.904	3.933	5.629		pDLS18S MR1.0	3.96	4.223	5.207
	pDLS2 MR1.6	172.092	172.323	173.869		0.094	0.168	0.109			pDLS18S MR1.6	143.491	145.313	142.967		0.167	0.1	0.119		pDLS2 MR1.6	4.22	2.093	4.383		pDLS18S MR1.6	4.76	5.342	5.058
	pDLS2 MR2.5	127.93	133.363	135.721		0.115	0.114	0.106			pDLS18S MR2.5	128.925	126.643	127.02		0.107	0.105	0.116		pDLS2 MR2.5	5.716	7.348	2.903		pDLS18S MR2.5	5.567	6.175	7.117
	pDLS2 MR5.0	120.203	119.077	117.3		0.175	0.126	0.176			pDLS18S MR5.0	117.601	117.04	116.249		0.156	0.137	0.141		pDLS2 MR5.0	4.473	4.272	5.262		pDLS18S MR5.0	5.417	4.077	6.446
	pDLS3 MR0.5	278.916	285.136	308.796		0.376	0.403	0.49			pDLS14D MR0.5	278.916	285.136	308.796		0.376	0.403	0.49		pDLS3 MR0.5	6.61	8.729	8.721		pDLS14D MR0.5	6.61	8.729	8.721
	pDLS3 MR1.0	136.059	138.577	139.441		0.128	0.071	0.019			pDLS14D MR1.0	136.059	138.577	139.441		0.128	0.071	0.019		pDLS3 MR1.0	6.869	6.917	-8.106		pDLS14D MR1.0	6.869	6.917	-8.106
	pDLS3 MR1.6	187.866	191.797	189.235		0.176	0.197	0.205			pDLS14D MR1.6	187.866	191.797	189.235		0.176	0.197	0.205		pDLS3 MR1.6	4.348	3.901	2.352		pDLS14D MR1.6	4.348	3.901	2.352
	pDLS3 MR2.5	163.913	162.88	158.432		0.123	0.155	0.194			pDLS14D MR2.5	163.913	162.88	158.432		0.123	0.155	0.194		pDLS3 MR2.5	5.303	5.459	7.915		pDLS14D MR2.5	5.303	5.459	7.915
	pDLS3 MR5.0	131.116	126.583	127.124		0.119	0.129	0.128			pDLS14D MR5.0	131.116	126.583	127.124		0.119	0.129	0.128		pDLS3 MR5.0	5.66	6.951	-3.837		pDLS14D MR5.0	5.66	6.951	-3.837
	pDLS4 MR0.5	170.198	178.774	179.605		0.154	0.105	0.111			pDLS14S MR0.5	177.29	171.646	167.139		0.079	0.069	0.054		pDLS4 MR0.5	5.152	6.827	6.134		pDLS14S MR0.5	4.028	2.259	1.407
	pDLS4 MR1.0	140.595	147.191	150.833		0.115	0.045	0.133			pDLS14S MR1.0	141.881	139.437	137.789		0.079	0.093	0.076		pDLS4 MR1.0	5.447	6.109	4.502		pDLS14S MR1.0	4.934	3.889	3.487
	pDLS4 MR1.6	133.721	136.378	142.084		0.108	0.137	0.066			pDLS14S MR1.6	121.565	118.345	119.548		0.122	0.095	0.105		pDLS4 MR1.6	5.788	6.878	6.165		pDLS14S MR1.6	5.6	5.59	5.948
	pDLS4 MR2.5	121.693	127.01	126.665		0.13	0.132	0.114			pDLS14S MR2.5	128.72	128.563	126.87		0.125	0.161	0.123		pDLS4 MR2.5	7.312	6.476	7.119		pDLS14S MR2.5	1.309	8.331	7.004
	pDLS4 MR5.0	118.87	116.428	121.621		0.138	0.125	0.292			pDLS14S MR5.0	122.992	123.931	125.709		0.186	0.212	0.233		pDLS4 MR5.0	8.535	6.635	3.492		pDLS14S MR5.0	-4.094	4.249	6.484
	pDLS5 MR0.5	140.343	142.201	141.94		0.137	0.119	0.148			pDLS8D MR0.5	163.385	174.488	197.017		0.193	0.256	0.228		pDLS5 MR0.5	4.191	5.11	6.041		pDLS8D MR0.5	8.488	10.82	-4.734
	pDLS5 MR1.0	124.126	121.98	123.89		0.106	0.189	0.153			pDLS8D MR1.0	139.875	143.086	152.721		0.159	0.202	0.228		pDLS5 MR1.0	5.671	2.201	5.283		pDLS8D MR1.0	9.941	9.331	10.314
	pDLS5 MR1.6	120.961	118.81	120.359		0.158	0.14	0.178			pDLS8D MR1.6	134.914	139.146	142.16		0.178	0.181	0.175		pDLS5 MR1.6	0.266	-2.313	4.011		pDLS8D MR1.6	8.649	7.133	7.918
	pDLS5 MR2.5	128.092	130.045	124.947		0.233	0.25	0.195			pDLS8D MR2.5	125.281	130.099	128.403		0.133	0.158	0.172		pDLS5 MR2.5	3.403	1.948	1.465		pDLS8D MR2.5	5.725	3.649	-6.406
	pDLS5 MR5.0	126.708	124.627	125.15		0.202	0.195	0.205			pDLS8D MR5.0	123.193	125.397	125.783		0.157	0.154	0.137		pDLS5 MR5.0	1.475	3.942	3.186		pDLS8D MR5.0	1.983	3.056	-6.767
	Supplementary Fig. 27					Supplementary Fig. 28					Supplementary Fig. 29					Supplementary Fig. 30					Supplementary Fig. 31					Supplementary Fig. 32
		FLuc mRNA encapsulation efficiency					FLuc mRNA encapsulation efficiency					Transfection efficiency in DC2.4					Transfection efficiency in HEK 293T					Transfection efficiency in DC2.4					Transfection efficiency in HEK 293T
	ALC-0159 MR0.5	60.0362	54.6997	52.6438		ALC-0159 MR0.5	60.0362	54.6997	52.6438		ALC-0159 MR0.5	599891	600823	652760		ALC-0159 MR0.5	7055902	7185999	7558078		ALC-0159 MR0.5	599891	600823	652760		ALC-0159 MR0.5	7055902	7185999	7558078
	ALC-0159 MR1.0	62.0831	52.3824	50.5876		ALC-0159 MR1.0	62.0831	52.3824	50.5876		ALC-0159 MR1.0	281218	283496	298000		ALC-0159 MR1.0	4450247	4317515	4783574		ALC-0159 MR1.0	281218	283496	298000		ALC-0159 MR1.0	4450247	4317515	4783574
	ALC-0159 MR1.6	56.348	48.9452	47.018		ALC-0159 MR1.6	56.348	48.9452	47.018		ALC-0159 MR1.6	118168	124550	118504		ALC-0159 MR1.6	3165291	3031507	3129565		ALC-0159 MR1.6	118168	124550	118504		ALC-0159 MR1.6	3165291	3031507	3129565
	ALC-0159 MR2.5	56.4474	46.6225	43.7934		ALC-0159 MR2.5	56.4474	46.6225	43.7934		ALC-0159 MR2.5	50803	52618	56085		ALC-0159 MR2.5	2186927	2244029	2335499		ALC-0159 MR2.5	50803	52618	56085		ALC-0159 MR2.5	2186927	2244029	2335499
	ALC-0159 MR5.0	36.164	34.7063	37.4515		ALC-0159 MR5.0	36.164	34.7063	37.4515		ALC-0159 MR5.0	10524	11652	11826		ALC-0159 MR5.0	859914	856102	891244		ALC-0159 MR5.0	10524	11652	11826		ALC-0159 MR5.0	859914	856102	891244
	pDLS1 MR0.5	80.1252	81.7051	80.6947		pDLS1 MR0.5	54.376	62.2738	63.6881		pDLS1 MR0.5	643581	620789	619160		pDLS1 MR0.5	3942194	3123921	3409061		pDLS18D MR0.5	1317924	1303336	1293671		pDLS18D MR0.5	2825013	2558508	2535447
	pDLS1 MR1.0	78.6619	80.1125	78.8481		pDLS1 MR1.0	46.5925	47.4874	50.9006		pDLS1 MR1.0	647722	567989	576997		pDLS1 MR1.0	4197772	3618740	3787282		pDLS18D MR1.0	1695464	1813910	1849760		pDLS18D MR1.0	4327305	4047353	3532058
	pDLS1 MR1.6	80.5528	80.4296	79.0431		pDLS1 MR1.6	49.247	46.61	51.3871		pDLS1 MR1.6	608389	576067	554148		pDLS1 MR1.6	5211428	4739630	5506757		pDLS18D MR1.6	1237538	1301063	1334612		pDLS18D MR1.6	3605990	3452625	3156127
	pDLS1 MR2.5	79.1554	79.4902	77.865		pDLS1 MR2.5	34.6189	46.2497	45.7845		pDLS1 MR2.5	587097	549265	535957		pDLS1 MR2.5	6798942	6317610	6765721		pDLS18D MR2.5	1693431	1674341	1791956		pDLS18D MR2.5	5092852	4713777	4966508
	pDLS1 MR5.0	75.8141	72.9589	74.5992		pDLS1 MR5.0	23.7284	25.0171	31.4177		pDLS1 MR5.0	370850	363983	359153		pDLS1 MR5.0	8765089	8653182	7508502		pDLS18D MR5.0	815846	788765	848441		pDLS18D MR5.0	4639702	4537380	4299480
	pDLS2 MR0.5	81.7529	78.4475	75.996		pDLS2 MR0.5	61.536	62.9582	66.7862		pDLS2 MR0.5	839925	790357	771050		pDLS2 MR0.5	5915649	5520240	5239461		pDLS18S MR0.5	1392033	1434606	1364244		pDLS18S MR0.5	1693332	1581021	1592893
	pDLS2 MR1.0	56.6245	48.5661	48.9051		pDLS2 MR1.0	58.5097	62.9254	63.5999		pDLS2 MR1.0	989690	985467	874816		pDLS2 MR1.0	3993773	4058768	3881786		pDLS18S MR1.0	1481655	1514946	1519472		pDLS18S MR1.0	1873876	1724462	1693249
	pDLS2 MR1.6	78.0282	75.3772	73.0808		pDLS2 MR1.6	43.6657	46.4704	53.2608		pDLS2 MR1.6	577643	599930	575733		pDLS2 MR1.6	5172716	5847078	4647916		pDLS18S MR1.6	1360599	1503332	1454789		pDLS18S MR1.6	1441872	1300954	1041616
	pDLS2 MR2.5	74.719	75.4147	74.8323		pDLS2 MR2.5	43.6657	46.4704	53.2608		pDLS2 MR2.5	510176	463287	489866		pDLS2 MR2.5	4186747	4470243	4162684		pDLS18S MR2.5	1563096	1646581	1538963		pDLS18S MR2.5	1282030	1271423	1226641
	pDLS2 MR5.0	72.1891	74.4733	65.2634		pDLS2 MR5.0	53.765	45.666	44.2057		pDLS2 MR5.0	337684	356381	349563		pDLS2 MR5.0	7693497	7180708	6543959		pDLS18S MR5.0	1547961	1617235	1758193		pDLS18S MR5.0	519617	351342	546638
	pDLS3 MR0.5	84.2575	84.9076	84.5917		pDLS3 MR0.5	84.2575	84.9076	84.5917		pDLS3 MR0.5	621082	602006	634961		pDLS3 MR0.5	4599909	3965205	3935396		pDLS14D MR0.5	621082	602006	634961		pDLS14D MR0.5	4599909	3965205	3935396
	pDLS3 MR1.0	73.1294	74.8459	73.452		pDLS3 MR1.0	73.1294	74.8459	73.452		pDLS3 MR1.0	666102	574569	603578		pDLS3 MR1.0	9002212	8725494	8018797		pDLS14D MR1.0	666102	574569	603578		pDLS14D MR1.0	9002212	8725494	8018797
	pDLS3 MR1.6	79.1568	78.5543	78.2798		pDLS3 MR1.6	79.1568	78.5543	78.2798		pDLS3 MR1.6	654476	630124	647125		pDLS3 MR1.6	5632571	5996001	6290335		pDLS14D MR1.6	654476	630124	647125		pDLS14D MR1.6	5632571	5996001	6290335
	pDLS3 MR2.5	77.0552	78.2611	77.7344		pDLS3 MR2.5	77.0552	78.2611	77.7344		pDLS3 MR2.5	486333	545284	511653		pDLS3 MR2.5	6453933	6393969	6301764		pDLS14D MR2.5	486333	545284	511653		pDLS14D MR2.5	6453933	6393969	6301764
	pDLS3 MR5.0	74.6485	74.3103	75.8547		pDLS3 MR5.0	74.6485	74.3103	75.8547		pDLS3 MR5.0	299525	305811	310234		pDLS3 MR5.0	7897151	7895206	7787379		pDLS14D MR5.0	299525	305811	310234		pDLS14D MR5.0	7897151	7895206	7787379
	pDLS4 MR0.5	79.597	78.2805	76.5031		pDLS4 MR0.5	49.4453	63.0379	56.4203		pDLS4 MR0.5	1018711	968327	951735		pDLS4 MR0.5	818318	919244	909898		pDLS14S MR0.5	1767962	1643204	1659588		pDLS14S MR0.5	3545014	3282430	3290017
	pDLS4 MR1.0	74.7956	68.5739	66.1043		pDLS4 MR1.0	59.3499	65.2533	62.2292		pDLS4 MR1.0	1117528	1064928	1039048		pDLS4 MR1.0	1244587	1342157	1321501		pDLS14S MR1.0	1526171	1400152	1393877		pDLS14S MR1.0	2237420	2059816	1946203
	pDLS4 MR1.6	78.0915	71.3632	60.733		pDLS4 MR1.6	53.7209	56.2734	50.5371		pDLS4 MR1.6	1392373	1289060	1290488		pDLS4 MR1.6	1705427	1409840	1810187		pDLS14S MR1.6	1640874	1623648	1617711		pDLS14S MR1.6	2917721	2500891	2529057
	pDLS4 MR2.5	77.3732	72.9061	60.236		pDLS4 MR2.5	52.3965	56.978	62.0374		pDLS4 MR2.5	1106672	973409	1028776		pDLS4 MR2.5	1228310	1417158	1255544		pDLS14S MR2.5	1341760	1419399	1409608		pDLS14S MR2.5	2310310	2283953	2318656
	pDLS4 MR5.0	75.1456	71.7222	66.7067		pDLS4 MR5.0	38.2559	42.9302	48.5772		pDLS4 MR5.0	314727	357406	294503		pDLS4 MR5.0	1172435	1421711	1348940		pDLS14S MR5.0	761848	774491	815656		pDLS14S MR5.0	2303245	2103420	2209553
	pDLS5 MR0.5	83.427	81.4768	74.8447		pDLS5 MR0.5	66.3833	65.9278	63.9809		pDLS5 MR0.5	1020998	1034941	1014886		pDLS5 MR0.5	768208	766907	802572		pDLS8D MR0.5	1090350	1108033	1099538		pDLS8D MR0.5	1780534	1684899	1734832
	pDLS5 MR1.0	82.8274	79.4165	78.4494		pDLS5 MR1.0	59.6021	66.9778	63.7434		pDLS5 MR1.0	795930	842545	843999		pDLS5 MR1.0	891387	802097	868013		pDLS8D MR1.0	769143	783624	772930		pDLS8D MR1.0	1701436	1702030	1679957
	pDLS5 MR1.6	70.1766	57.8238	57.7238		pDLS5 MR1.6	59.6714	62.0692	62.2506		pDLS5 MR1.6	383196	339497	373423		pDLS5 MR1.6	614622	597036	678988		pDLS8D MR1.6	644378	612990	612815		pDLS8D MR1.6	1198328	1161066	1118172
	pDLS5 MR2.5	75.6902	72.2065	71.9022		pDLS5 MR2.5	54.1885	58.9974	63.5409		pDLS5 MR2.5	246499	234531	261872		pDLS5 MR2.5	312455	331988	314961		pDLS8D MR2.5	551739	568667	548372		pDLS8D MR2.5	1390148	1391988	1339917
	pDLS5 MR5.0	62.1823	56.4258	52.4779		pDLS5 MR5.0	50.9486	53.1725	60.855		pDLS5 MR5.0	73996	75656	79625		pDLS5 MR5.0	95270	117348	80182		pDLS8D MR5.0	410908	421415	409109		pDLS8D MR5.0	1111458	1085055	1126699
	Supplementary Fig. 33					Supplementary Fig. 34					Supplementary Fig. 35					Supplementary Fig. 36
		Viability of DC2.4					Viability of HEK 293T					Viability of DC2.4					Viability of HEK 293T
	Untreated	105.863	104.562	89.5752		Untreated	100.239	98.8732	100.887		Untreated	105.863	104.562	89.5752		Untreated	100.239	98.8732	100.887
	ALC-0159 MR0.5	108.227	106.595	109.24		ALC-0159 MR0.5	99.323	98.1884	94.0595		ALC-0159 MR0.5	108.227	106.595	109.24		ALC-0159 MR0.5	99.323	98.1884	94.0595
	ALC-0159 MR1.0	108.413	103.987	108.883		ALC-0159 MR1.0	99.0209	100.263	101.408		ALC-0159 MR1.0	108.413	103.987	108.883		ALC-0159 MR1.0	99.0209	100.263	101.408
	ALC-0159 MR1.6	105.389	103.436	93.5314		ALC-0159 MR1.6	96.1945	93.2505	92.7504		ALC-0159 MR1.6	105.389	103.436	93.5314		ALC-0159 MR1.6	96.1945	93.2505	92.7504
	ALC-0159 MR2.5	108.18	91.9868	108.373		ALC-0159 MR2.5	92.5993	93.3647	93.7238		ALC-0159 MR2.5	108.18	91.9868	108.373		ALC-0159 MR2.5	92.5993	93.3647	93.7238
	ALC-0159 MR5.0	104.03	102.26	106.274		ALC-0159 MR5.0	96.6644	97.0303	98.7155		ALC-0159 MR5.0	104.03	102.26	106.274		ALC-0159 MR5.0	96.6644	97.0303	98.7155
	pDLS1 MR0.5	97.1163	101.079	97.0839		pDLS1 MR0.5	87.0379	96.5385	98.9451		pDLS18D MR0.5	87.9436	84.3501	77.0234		pDLS18D MR0.5	98.0971	95.1532	92.0259
	pDLS1 MR1.0	97.6638	100.658	97.7967		pDLS1 MR1.0	98.2687	94.7674	94.9435		pDLS18D MR1.0	90.9581	87.7689	86.626		pDLS18D MR1.0	99.8323	100.764	100.468
	pDLS1 MR1.6	101.484	104.144	96.2576		pDLS1 MR1.6	96.3057	96.1484	97.8472		pDLS18D MR1.6	74.3732	78.0316	73.9041		pDLS18D MR1.6	92.8877	89.6825	93.9834
	pDLS1 MR2.5	96.9121	96.465	98.8854		pDLS1 MR2.5	95.5413	94.7422	94.3584		pDLS18D MR2.5	81.3256	82.8628	83.2221		pDLS18D MR2.5	88.3801	95.0908	94.2446
	pDLS1 MR5.0	98.1239	98.2665	92.917		pDLS1 MR5.0	98.1272	94.8743	95.8653		pDLS18D MR5.0	84.5947	78.7004	79.7235		pDLS18D MR5.0	89.3276	77.5167	87.1011
	pDLS2 MR0.5	100.943	99.0053	95.8688		pDLS2 MR0.5	95.3147	96.9915	98.5141		pDLS18S MR0.5	93.1597	89.9916	82.5947		pDLS18S MR0.5	96.0611	83.8016	86.9895
	pDLS2 MR1.0	99.0096	101.983	101.006		pDLS2 MR1.0	101.93	97.4927	101.562		pDLS18S MR1.0	85.9614	84.8061	88.4797		pDLS18S MR1.0	104.49	107.252	105.129
	pDLS2 MR1.6	94.5209	91.851	91.9903		pDLS2 MR1.6	96.6824	98.8799	99.7519		pDLS18S MR1.6	79.0971	84.1968	89.098		pDLS18S MR1.6	97.815	94.8098	101.987
	pDLS2 MR2.5	90.5841	92.2593	90.273		pDLS2 MR2.5	92.1563	98.2215	75.4391		pDLS18S MR2.5	74.0786	83.0641	82.712		pDLS18S MR2.5	96.8765	89.7872	89.3444
	pDLS2 MR5.0	98.4771	82.5226	79.574		pDLS2 MR5.0	95.3022	88.1201	90.9325		pDLS18S MR5.0	71.6415	82.7978	84.8061		pDLS18S MR5.0	89.6888	91.5446	99.8571
	pDLS3 MR0.5	95.5286	97.6023	96.1993		pDLS3 MR0.5	89.8441	95.6765	94.6132		pDLS14D MR0.5	95.5286	97.6023	96.1993		pDLS14D MR0.5	89.8441	95.6765	94.6132
	pDLS3 MR1.0	107.775	103.272	103.422		pDLS3 MR1.0	99.2492	94.3818	94.9323		pDLS14D MR1.0	107.775	103.272	103.422		pDLS14D MR1.0	99.2492	94.3818	94.9323
	pDLS3 MR1.6	100.881	99.9644	93.2994		pDLS3 MR1.6	85.8331	94.0941	92.6533		pDLS14D MR1.6	100.881	99.9644	93.2994		pDLS14D MR1.6	85.8331	94.0941	92.6533
	pDLS3 MR2.5	94.9324	95.0782	93.7724		pDLS3 MR2.5	95.0568	93.7135	92.559		pDLS14D MR2.5	94.9324	95.0782	93.7724		pDLS14D MR2.5	95.0568	93.7135	92.559
	pDLS3 MR5.0	97.6768	98.2859	95.885		pDLS3 MR5.0	92.2035	93.2825	93.2699		pDLS14D MR5.0	97.6768	98.2859	95.885		pDLS14D MR5.0	92.2035	93.2825	93.2699
	pDLS4 MR0.5	97.2804	99.5377	93.5115		pDLS4 MR0.5	100.987	99.1854	99.4856		pDLS14S MR0.5	77.3415	64.204	57.1727		pDLS14S MR0.5	94.5603	82.8842	92.8732
	pDLS4 MR1.0	98.0565	98.9878	94.1796		pDLS4 MR1.0	99.0547	92.7829	95.2125		pDLS14S MR1.0	76.642	70.4636	54.9839		pDLS14S MR1.0	96.279	92.0859	89.7626
	pDLS4 MR1.6	96.8519	96.1602	96.8114		pDLS4 MR1.6	99.1466	90.3215	94.7393		pDLS14S MR1.6	81.3401	74.3088	65.391		pDLS14S MR1.6	88.7047	80.5258	92.2546
	pDLS4 MR2.5	97.0544	95.9274	95.8802		pDLS4 MR2.5	99.5633	88.4357	87.8459		pDLS14S MR2.5	76.1907	64.7862	50.182		pDLS14S MR2.5	94.4478	71.9744	82.5855
	pDLS4 MR5.0	98.4917	94.7161	92.5532		pDLS4 MR5.0	93.5916	89.149	94.8241		pDLS14S MR5.0	82.175	77.8064	70.9826		pDLS14S MR5.0	96.8765	86.1495	73.0921
	pDLS5 MR0.5	97.9856	98.5795	98.8325		pDLS5 MR0.5	107.951	111.436	108.526		pDLS8D MR0.5	69.8315	74.8474	68.0497		pDLS8D MR0.5	94.6619	89.4875	86.9413
	pDLS5 MR1.0	94.3921	91.7603	94.6182		pDLS5 MR1.0	103.858	102.653	107.763		pDLS8D MR1.0	72.1373	78.2013	68.4789		pDLS8D MR1.0	89.2185	88.5517	81.8137
	pDLS5 MR1.6	87.4481	87.1681	84.8062		pDLS5 MR1.6	100.005	98.1401	98.3802		pDLS8D MR1.6	74.2784	78.366	69.3823		pDLS8D MR1.6	97.1067	93.6792	91.8583
	pDLS5 MR2.5	89.5131	90.856	91.0855		pDLS5 MR2.5	97.6069	100.997	101.35		pDLS8D MR2.5	80.3024	76.9635	70.0261		pDLS8D MR2.5	98.7522	90.2869	85.635
	pDLS5 MR5.0	94.5879	92.668	93.6195		pDLS5 MR5.0	100.277	100.421	100.227		pDLS8D MR5.0	93.9127	87.4794	82.4735		pDLS8D MR5.0	90.8991	85.5297	86.1146

## Sheet: Supplementary Fig. 37-45
		Supplementary Fig. 37								Supplementary Fig. 38a									Supplementary Fig. 38b
			ALC-0159	Er ±	pDLS2 Batch 1	Er ±	pDLS2 Batch 2	Er ±		Transfection efficiency in DC2.4				Transfection efficiency in HEK293T					Viability of DC2.4				Viability of HEK293T
	a	Z-Average (nm)	99.359	1.547	112.36	0.888	103.621	1.421		Control	ALC-0159	pDLS2 Batch 1	pDLS2 Batch 2	Control	ALC-0159	pDLS2 Batch 1	pDLS2 Batch 2		Control	ALC-0159	pDLS2 Batch 1	pDLS2 Batch 2	Control	ALC-0159	pDLS2 Batch 1	pDLS2 Batch 2
	b	PDI	0.111	0.013	0.12	0.028	0.117	0.002		4757	249394	2253823	1698510	16306	714342	6637104	7193828		97.3794	96.1484	92.5716	96.1956	92.6672	98.7029	102.991	101.345
	c	Zeta Potential (mV)	-2.42	3.134	-2.385	0.346	-2.911	0.319		5637	229233	2099195	1629538	18537	653733	6452384	6982486		104.555	101.494	96.7258	98.7484	101.478	98.8575	96.8804	99.5137
	d	EE%	88.928	1.48151	46.8494	6.91209	52.0254	1.43125		5371	232290	2152825	1600430	18609	626350	6091752	6689529		103.778	103.4	99.5691	96.3881	100.195	85.8916	96.4708	88.2574
										4635	233439	1955254	1636759	16664	609277	6265081	6822699		104.845	100.35	100.15	101.363	104.141	92.5418	94.4729	95.033
										4532	240395	2361613	1630830	14996	648126	6309610	7092221		97.4339	90.1205	91.2535	93.523	99.7604	97.474	95.313	101.482
										3847	277946	2249626	1827559	12724	663557	6371286	7233487		92.0088	79.6043	81.4672	80.5267	101.758	100.626	96.0069	102.69
	Supplementary Fig. 39															Supplementary Fig. 40a Transfection efficiency in DC2.4								Supplementary Fig. 40b Transfection efficiency in HEK 293T
			Pipette mixing						Microfluidic mixing								Pipette mixing	Microfluidic mixing	Pipette mixing	Microfluidic mixing	Pipette mixing	Microfluidic mixing			Pipette mixing	Microfluidic mixing	Pipette mixing	Microfluidic mixing	Pipette mixing	Microfluidic mixing
			ALC-0159	Er ±	pDLS2	Er ±	pDLS5	Er ±	ALC-0159	Er ±	pDLS2	Er ±	pDLS5	Er ±		Control	ALC-0159	ALC-0159	pDLS2	pDLS2	pDLS5	pDLS5		Control	ALC-0159	ALC-0159	pDLS2	pDLS2	pDLS5	pDLS5
	a	Z-Average (nm)	99.359	1.547	109.347	0.488	113.541	1.066	88.901	0.414	104.679	0.811	102.988	0.593		4757	249394	97982	1720755	601772	888749	373160		16306	714342	369116	7703671	2108020	2172588	2431782
	b	PDI	0.111	0.013	0.136	0.012	0.139	0.003	0.17	0.002	0.165	0	0.123	0.006		5637	229233	91815	1597337	597435	797748	354060		18537	653733	317078	7007670	1785826	2139104	2017407
	c	Zeta Potential (mV)	-2.42	3.134	-3.049	1.873	-2.31	1.567	-4.707	0.704	-5.34	0.954	-3.813	1.445		5371	232290	86509	1653475	621636	807824	351604		18609	626350	319050	6578243	1580752	2065890	2304255
	d	EE%	88.928	1.48151	46.8494	6.91209	49.5946	1.57288	90.9162	1.03172	81.0188	2.73331	85.9495	1.34225		4635	233439	90924	1670413	578710	824047	331851		16664	609277	341789	6022839	1704231	2047183	2367912
																4532	240395	85628	1568854	582417	795476	343304		14996	648126	336006	6795382	1771361	2095106	2351946
																3847	277946	87584	1749108	655037	894671	387136		12724	663557	371767	7451504	2054699	2244733	2450327
	Supplementary Fig. 41a Viability of DC2.4 cells						Supplementary Fig. 41b Viability of HEK293T cells
	DC2.4 - 1ug			DC2.4 - 2ug			HEK293T - 1ug			HEK293T - 1ug						Supplementary Fig. 40c Cell Viability of DC2.4								Supplementary Fig. 40d Cell Viability of HEK293T
	Control	ALC	pDLS2 B1	Control	ALC	pDLS2 B1	Control	ALC	pDLS2 B1	Control	ALC	pDLS2 B1					Pipette mixing	Microfluidic mixing	Pipette mixing	Microfluidic mixing	Pipette mixing	Microfluidic mixing			Pipette mixing	Microfluidic mixing	Pipette mixing	Microfluidic mixing	Pipette mixing	Microfluidic mixing
	97.9539	94.6261	91.9997	97.2717	96.4099	90.2127	95.2578	103.507	88.6475	99.0376	81.2338	85.6237				Control	ALC-0159	ALC-0159	pDLS2	pDLS2	pDLS5	pDLS5		Control	ALC-0159	ALC-0159	pDLS2	pDLS2	pDLS5	pDLS5
	100.421	88.8261	86.3936	100.794	88.6335	93.934	108.118	90.0535	91.806	96.5503	85.7421	83.1659				97.3794	96.1484	99.6018	91.8853	98.8283	91.0574	99.7361		92.6672	98.7029	100.412	100.914	108.609	87.1205	102.72
	101.625	94.0342	92.4523	101.935	95.284	90.3921	96.6238	94.4515	95.7042	104.412	105.093	93.3597				104.555	101.494	104.17	105.746	100.789	94.7903	92.706		101.478	98.8575	102.749	95.0497	105.796	105.182	106.908
																103.778	103.4	100.372	97.9568	99.3984	94.8448	94.1222		100.195	85.8916	97.0769	90.7319	103.748	87.6513	95.8564
																104.845	100.35	102.209	97.7789	97.561	95.4331	88.1669		104.141	92.5418	94.2555	87.225	99.2546	89.5783	99.7269
																97.4339	90.1205	95.0118	89.8046	94.6632	88.6861	92.2702		99.7604	97.474	91.71	94.1803	102.941	99.9986	102.143
																92.0088	79.6043	89.4378	80.3415	88.2032	79.2884	86.7543		101.758	100.626	101.779	104.893	104.112	100.973	94.5982
	Supplementary Fig. 42a				Supplementary Fig. 42b				Supplementary Fig. 42c				Supplementary Fig. 42d				Supplementary Fig. 43a					Supplementary Fig. 43b					Supplementary Fig. 44
	Hydrodynamic diameter				PDI				Zeta potential				EE (%)				GFP_MFI					Viability						Hydrodynamic diameter (nm)
	ALC-0159	pDLS2	pDLS5		ALC-0159	pDLS2	pDLS5		ALC-0159	pDLS2	pDLS5		ALC-0159	pDLS2	pDLS5		PBS	ALC-0159	pDLS2	pDLS5		PBS	ALC-0159	pDLS2	pDLS5			ALC-0159	pDLS1	pDLS2	pDLS3	pDLS4	pDLS5
	104	152.9	161.3		0.1124	0.1186	0.1241		-5.018	-1.048	-3.895		70.594	86.2338	84.8545		20232	11746	9259	8973		99.0163	94.1952	91.6786	91.6271		Test 1	70.192	93.832	90.674	88.124	91.343	99.493
	102.2	152.4	161.2		0.1056	0.176	0.1518		-6.06	-4.319	-1.09		70.3483	86.3189	85.1679		18502	11507	8505	9491		102.921	95.1858	92.3047	93.285		Test 2	68.873	93.915	91.199	86.614	91.782	100.321
	101.9	151.5	161.6		0.08877	0.1295	0.1501		-8.144	-8.637	-8.738		65.1879	85.5706	88.0658		18030	11070	8893	9156		98.0628	93.7751	93.2582	91.8598		Test 3	69.975	93.482	92.118	87.91	92.078	99.377
	Supplementary Fig. 45
	ALC-0159							pDLS1							pDLS2							pDLS3							pDLS4							pDLS5
	Test 1		Test 2		Test 3			Test 1		Test 2		Test 3			Test 1		Test 2		Test 3			Test 1		Test 2		Test 3			Test 1		Test 2		Test 3			Test 1		Test 2		Test 3
	Size (d.nm)	Number (Percent)	Size (d.nm)	Number (Percent)	Size (d.nm)	Number (Percent)		Size (d.nm)	Number (Percent)	Size (d.nm)	Number (Percent)	Size (d.nm)	Number (Percent)		Size (d.nm)	Number (Percent)	Size (d.nm)	Number (Percent)	Size (d.nm)	Number (Percent)		Size (d.nm)	Number (Percent)	Size (d.nm)	Number (Percent)	Size (d.nm)	Number (Percent)		Size (d.nm)	Number (Percent)	Size (d.nm)	Number (Percent)	Size (d.nm)	Number (Percent)		Size (d.nm)	Number (Percent)	Size (d.nm)	Number (Percent)	Size (d.nm)	Number (Percent)
	0.3	0	0.3	0	0.3	0		0.3	0	0.3	0	0.3	0		0.3	0	0.3	0	0.3	0		0.3	0	0.3	0	0.3	0		0.3	0	0.3	0	0.3	0		0.3	0	0.3	0	0.3	0
	0.3489	0	0.3489	0	0.3489	0		0.3489	0	0.3489	0	0.3489	0		0.3489	0	0.3489	0	0.3489	0		0.3489	0	0.3489	0	0.3489	0		0.3489	0	0.3489	0	0.3489	0		0.3489	0	0.3489	0	0.3489	0
	0.4057	0	0.4057	0	0.4057	0		0.4057	0	0.4057	0	0.4057	0		0.4057	0	0.4057	0	0.4057	0		0.4057	0	0.4057	0	0.4057	0		0.4057	0	0.4057	0	0.4057	0		0.4057	0	0.4057	0	0.4057	0
	0.4718	0	0.4718	0	0.4718	0		0.4718	0	0.4718	0	0.4718	0		0.4718	0	0.4718	0	0.4718	0		0.4718	0	0.4718	0	0.4718	0		0.4718	0	0.4718	0	0.4718	0		0.4718	0	0.4718	0	0.4718	0
	0.5487	0	0.5487	0	0.5487	0		0.5487	0	0.5487	0	0.5487	0		0.5487	0	0.5487	0	0.5487	0		0.5487	0	0.5487	0	0.5487	0		0.5487	0	0.5487	0	0.5487	0		0.5487	0	0.5487	0	0.5487	0
	0.6381	0	0.6381	0	0.6381	0		0.6381	0	0.6381	0	0.6381	0		0.6381	0	0.6381	0	0.6381	0		0.6381	0	0.6381	0	0.6381	0		0.6381	0	0.6381	0	0.6381	0		0.6381	0	0.6381	0	0.6381	0
	0.742	0	0.742	0	0.742	0		0.742	0	0.742	0	0.742	0		0.742	0	0.742	0	0.742	0		0.742	0	0.742	0	0.742	0		0.742	0	0.742	0	0.742	0		0.742	0	0.742	0	0.742	0
	0.8629	0	0.8629	0	0.8629	0		0.8629	0	0.8629	0	0.8629	0		0.8629	0	0.8629	0	0.8629	0		0.8629	0	0.8629	0	0.8629	0		0.8629	0	0.8629	0	0.8629	0		0.8629	0	0.8629	0	0.8629	0
	1.003	0	1.003	0	1.003	0		1.003	0	1.003	0	1.003	0		1.003	0	1.003	0	1.003	0		1.003	0	1.003	0	1.003	0		1.003	0	1.003	0	1.003	0		1.003	0	1.003	0	1.003	0
	1.167	0	1.167	0	1.167	0		1.167	0	1.167	0	1.167	0		1.167	0	1.167	0	1.167	0		1.167	0	1.167	0	1.167	0		1.167	0	1.167	0	1.167	0		1.167	0	1.167	0	1.167	0
	1.357	0	1.357	0	1.357	0		1.357	0	1.357	0	1.357	0		1.357	0	1.357	0	1.357	0		1.357	0	1.357	0	1.357	0		1.357	0	1.357	0	1.357	0		1.357	0	1.357	0	1.357	0
	1.578	0	1.578	0	1.578	0		1.578	0	1.578	0	1.578	0		1.578	0	1.578	0	1.578	0		1.578	0	1.578	0	1.578	0		1.578	0	1.578	0	1.578	0		1.578	0	1.578	0	1.578	0
	1.835	0	1.835	0	1.835	0		1.835	0	1.835	0	1.835	0		1.835	0	1.835	0	1.835	0		1.835	0	1.835	0	1.835	0		1.835	0	1.835	0	1.835	0		1.835	0	1.835	0	1.835	0
	2.134	0	2.134	0	2.134	0		2.134	0	2.134	0	2.134	0		2.134	0	2.134	0	2.134	0		2.134	0	2.134	0	2.134	0		2.134	0	2.134	0	2.134	0		2.134	0	2.134	0	2.134	0
	2.482	0	2.482	0	2.482	0		2.482	0	2.482	0	2.482	0		2.482	0	2.482	0	2.482	0		2.482	0	2.482	0	2.482	0		2.482	0	2.482	0	2.482	0		2.482	0	2.482	0	2.482	0
	2.886	0	2.886	0	2.886	0		2.886	0	2.886	0	2.886	0		2.886	0	2.886	0	2.886	0		2.886	0	2.886	0	2.886	0		2.886	0	2.886	0	2.886	0		2.886	0	2.886	0	2.886	0
	3.357	0	3.357	0	3.357	0		3.357	0	3.357	0	3.357	0		3.357	0	3.357	0	3.357	0		3.357	0	3.357	0	3.357	0		3.357	0	3.357	0	3.357	0		3.357	0	3.357	0	3.357	0
	3.903	0	3.903	0	3.903	0		3.903	0	3.903	0	3.903	0		3.903	0	3.903	0	3.903	0		3.903	0	3.903	0	3.903	0		3.903	0	3.903	0	3.903	0		3.903	0	3.903	0	3.903	0
	4.539	0	4.539	0	4.539	0		4.539	0	4.539	0	4.539	0		4.539	0	4.539	0	4.539	0		4.539	0	4.539	0	4.539	0		4.539	0	4.539	0	4.539	0		4.539	0	4.539	0	4.539	0
	5.279	0	5.279	0	5.279	0		5.279	0	5.279	0	5.279	0		5.279	0	5.279	0	5.279	0		5.279	0	5.279	0	5.279	0		5.279	0	5.279	0	5.279	0		5.279	0	5.279	0	5.279	0
	6.139	0	6.139	0	6.139	0		6.139	0	6.139	0	6.139	0		6.139	0	6.139	0	6.139	0		6.139	0	6.139	0	6.139	0		6.139	0	6.139	0	6.139	0		6.139	0	6.139	0	6.139	0
	7.139	0	7.139	0	7.139	0		7.139	0	7.139	0	7.139	0		7.139	0	7.139	0	7.139	0		7.139	0	7.139	0	7.139	0		7.139	0	7.139	0	7.139	0		7.139	0	7.139	0	7.139	0
	8.302	0	8.302	0	8.302	0		8.302	0	8.302	0	8.302	0		8.302	0	8.302	0	8.302	0		8.302	0	8.302	0	8.302	0		8.302	0	8.302	0	8.302	0		8.302	0	8.302	0	8.302	0
	9.655	0	9.655	0	9.655	0		9.655	0	9.655	0	9.655	0		9.655	0	9.655	0	9.655	0		9.655	0	9.655	0	9.655	0		9.655	0	9.655	0	9.655	0		9.655	0	9.655	0	9.655	0
	11.23	0	11.23	0	11.23	0		11.23	0	11.23	0	11.23	0		11.23	0	11.23	0	11.23	0		11.23	0	11.23	0	11.23	0		11.23	0	11.23	0	11.23	0		11.23	0	11.23	0	11.23	0
	13.06	0	13.06	0	13.06	0		13.06	0	13.06	0	13.06	0		13.06	0	13.06	0	13.06	0		13.06	0	13.06	0	13.06	0		13.06	0	13.06	0	13.06	0		13.06	0	13.06	0	13.06	0
	15.18	0	15.18	0	15.18	0		15.18	0	15.18	0	15.18	0		15.18	0	15.18	0	15.18	0		15.18	0	15.18	0	15.18	0		15.18	0	15.18	0	15.18	0		15.18	0	15.18	0	15.18	0
	17.66	0	17.66	0	17.66	0		17.66	0	17.66	0	17.66	0		17.66	0	17.66	0	17.66	0		17.66	0	17.66	0	17.66	0		17.66	0	17.66	0	17.66	0		17.66	0	17.66	0	17.66	0
	20.53	0	20.53	0	20.53	0		20.53	0	20.53	0	20.53	0		20.53	0	20.53	0	20.53	0		20.53	0	20.53	0	20.53	0		20.53	0	20.53	0	20.53	0		20.53	0	20.53	0	20.53	0
	23.88	0	23.88	0	23.88	0		23.88	0	23.88	0	23.88	0		23.88	0	23.88	0	23.88	0		23.88	0	23.88	0	23.88	0		23.88	0	23.88	0	23.88	0		23.88	0	23.88	0	23.88	0
	27.77	0	27.77	0	27.77	0		27.77	0	27.77	0	27.77	0		27.77	0	27.77	0	27.77	0		27.77	0	27.77	0	27.77	0		27.77	0	27.77	0	27.77	0		27.77	0	27.77	0	27.77	0
	32.3	0.3839	32.3	5.563	32.3	1.854		32.3	0	32.3	0	32.3	0		32.3	3.073	32.3	0	32.3	0		32.3	0	32.3	0	32.3	0		32.3	0	32.3	0	32.3	0		32.3	0	32.3	1.046	32.3	0
	37.56	8.103	37.56	18.72	37.56	11.13		37.56	0	37.56	0	37.56	0		37.56	12.39	37.56	0	37.56	2.931		37.56	2.93	37.56	1.386	37.56	1.796		37.56	0	37.56	0	37.56	4.668		37.56	1.402	37.56	7.828	37.56	0
	43.68	22.97	43.68	26.61	43.68	24.03		43.68	0	43.68	1.686	43.68	0		43.68	21.71	43.68	4.538	43.68	12.58		43.68	12.89	43.68	9.91	43.68	10.34		43.68	6.308	43.68	5.785	43.68	16.45		43.68	9.023	43.68	19.15	43.68	5.58
	50.79	28.38	50.79	22.69	50.79	26.77		50.79	6.991	50.79	10.54	50.79	6.872		50.79	22.96	50.79	16.66	50.79	22.88		50.79	23.64	50.79	22.97	50.79	22.32		50.79	20.3	50.79	19.2	50.79	24.84		50.79	20.68	50.79	24.09	50.79	18.49
	59.07	20.95	59.07	14.25	59.07	19.02		59.07	21.99	59.07	23.32	59.07	21.78		59.07	17.59	59.07	25.95	59.07	24.16		59.07	24.67	59.07	26.59	59.07	25.62		59.07	27.22	59.07	26.78	59.07	22.73		59.07	24.87	59.07	19.96	59.07	25.91
	68.69	11.51	68.69	7.281	68.69	10.29		68.69	28.46	68.69	26.58	68.69	28.46		68.69	11.01	68.69	23.77	68.69	17.8		68.69	17.66	68.69	19.51	68.69	19.31		68.69	21.86	68.69	22.38	68.69	15.38		68.69	19.7	68.69	13.12	68.69	22.06
	79.88	5.112	79.88	3.173	79.88	4.556		79.88	21.74	79.88	19.4	79.88	21.92		79.88	6.005	79.88	15.44	79.88	10.5		79.88	10.04	79.88	11.03	79.88	11.32		79.88	13.17	79.88	13.85	79.88	8.603		79.88	12.27	79.88	7.473	79.88	14.17
	92.89	1.884	92.89	1.198	92.89	1.693		92.89	12.29	92.89	10.82	92.89	12.41		92.89	2.96	92.89	8.048	92.89	5.303		92.89	4.871	92.89	5.246	92.89	5.585		92.89	6.592	92.89	7.059	92.89	4.218		92.89	6.556	92.89	3.863	92.89	7.618
	108	0.5648	108	0.3891	108	0.5209		108	5.606	108	4.962	108	5.645		108	1.351	108	3.572	108	2.38		108	2.095	108	2.186	108	2.401		108	2.88	108	3.121	108	1.876		108	3.145	108	1.869	108	3.619
	125.6	0.1266	125.6	0.1042	125.6	0.1244		125.6	2.118	125.6	1.919	125.6	2.117		125.6	0.5802	125.6	1.386	125.6	0.9656		125.6	0.8123	125.6	0.8121	125.6	0.9099		125.6	1.125	125.6	1.227	125.6	0.7729		125.6	1.396	125.6	0.8669	125.6	1.568
	146.1	0.01631	146.1	0.02069	146.1	0.01932		146.1	0.648	146.1	0.6149	146.1	0.6385		146.1	0.2382	146.1	0.4701	146.1	0.3551		146.1	0.2846	146.1	0.2685	146.1	0.2999		146.1	0.395	146.1	0.4316	146.1	0.2995		146.1	0.5864	146.1	0.3951	146.1	0.6328
	169.9	0.000205	169.9	0.002257	169.9	0.001154		169.9	0.1451	169.9	0.149	169.9	0.1397		169.9	0.0948	169.9	0.1347	169.9	0.116		169.9	0.08804	169.9	0.0765	169.9	0.08112		169.9	0.1223	169.9	0.1328	169.9	0.1101		169.9	0.2384	169.9	0.183	169.9	0.2408
	197.6	0	197.6	0	197.6	0		197.6	0.01762	197.6	0.02033	197.6	0.01633		197.6	0.0359	197.6	0.02906	197.6	0.03074		197.6	0.02196	197.6	0.01693	197.6	0.01525		197.6	0.03053	197.6	0.03268	197.6	0.03739		197.6	0.09269	197.6	0.08649	197.6	0.08413
	229.8	0	229.8	0	229.8	0		229.8	0	229.8	0	229.8	0		229.8	0.01104	229.8	0.00342	229.8	0.004801		229.8	0.003232	229.8	0.002132	229.8	0.001276		229.8	0.004505	229.8	0.004715	229.8	0.009854		229.8	0.0298	229.8	0.03681	229.8	0.02271
	267.2	0	267.2	0	267.2	0		267.2	0	267.2	0	267.2	0		267.2	0.001973	267.2	0	267.2	0		267.2	0	267.2	0	267.2	0		267.2	0	267.2	0	267.2	0.001279		267.2	0.005915	267.2	0.01192	267.2	0.003013
	310.7	0	310.7	0	310.7	0		310.7	0	310.7	0	310.7	0		310.7	0.0001263	310.7	0	310.7	0		310.7	0	310.7	0	310.7	0		310.7	0	310.7	0	310.7	0		310.7	0.0005273	310.7	0.002746	310.7	0
	361.3	0	361.3	0	361.3	0		361.3	0	361.3	0	361.3	0		361.3	0	361.3	0	361.3	0		361.3	0	361.3	0	361.3	0		361.3	0	361.3	0	361.3	0		361.3	0	361.3	0.0003314	361.3	0
	420.2	0	420.2	0	420.2	0		420.2	0	420.2	0	420.2	0		420.2	0	420.2	0	420.2	0		420.2	0	420.2	0	420.2	0		420.2	0	420.2	0	420.2	0		420.2	0	420.2	0	420.2	0
	488.7	0	488.7	0	488.7	0		488.7	0	488.7	0	488.7	0		488.7	0	488.7	0	488.7	0		488.7	0	488.7	0	488.7	0		488.7	0	488.7	0	488.7	0		488.7	0	488.7	0	488.7	0
	568.3	0	568.3	0	568.3	0		568.3	0	568.3	0	568.3	0		568.3	0	568.3	0	568.3	0		568.3	0	568.3	0	568.3	0		568.3	0	568.3	0	568.3	0		568.3	0	568.3	0	568.3	0
	660.9	0	660.9	0	660.9	0		660.9	0	660.9	0	660.9	0		660.9	0	660.9	0	660.9	0		660.9	0	660.9	0	660.9	0		660.9	0	660.9	0	660.9	0		660.9	0	660.9	0	660.9	0
	768.5	0	768.5	0	768.5	0		768.5	0	768.5	0	768.5	0		768.5	0	768.5	0	768.5	0		768.5	0	768.5	0	768.5	0		768.5	0	768.5	0	768.5	0		768.5	0	768.5	0	768.5	0
	893.8	0	893.8	0	893.8	0		893.8	0	893.8	0	893.8	0		893.8	0	893.8	0	893.8	0		893.8	0	893.8	0	893.8	0		893.8	0	893.8	0	893.8	0		893.8	0	893.8	0	893.8	0
	1039	0	1039	0	1039	0		1039	0	1039	0	1039	0		1039	0	1039	0	1039	0		1039	0	1039	0	1039	0		1039	0	1039	0	1039	0		1039	0	1039	0	1039	0
	1209	0	1209	0	1209	0		1209	0	1209	0	1209	0		1209	0	1209	0	1209	0		1209	0	1209	0	1209	0		1209	0	1209	0	1209	0		1209	0	1209	0	1209	0
	1406	0	1406	0	1406	0		1406	0	1406	0	1406	0		1406	0	1406	0	1406	0		1406	0	1406	0	1406	0		1406	0	1406	0	1406	0		1406	0	1406	0	1406	0
	1635	0	1635	0	1635	0		1635	0	1635	0	1635	0		1635	0	1635	0	1635	0		1635	0	1635	0	1635	0		1635	0	1635	0	1635	0		1635	0	1635	0	1635	0
	1901	0	1901	0	1901	0		1901	0	1901	0	1901	0		1901	0	1901	0	1901	0		1901	0	1901	0	1901	0		1901	0	1901	0	1901	0		1901	0	1901	0	1901	0
	2211	0	2211	0	2211	0		2211	0	2211	0	2211	0		2211	0	2211	0	2211	0		2211	0	2211	0	2211	0		2211	0	2211	0	2211	0		2211	0	2211	0	2211	0
	2571	0	2571	0	2571	0		2571	0	2571	0	2571	0		2571	0	2571	0	2571	0		2571	0	2571	0	2571	0		2571	0	2571	0	2571	0		2571	0	2571	0	2571	0
	2990	0	2990	0	2990	0		2990	0	2990	0	2990	0		2990	0	2990	0	2990	0		2990	0	2990	0	2990	0		2990	0	2990	0	2990	0		2990	0	2990	0	2990	0
	3477	0	3477	0	3477	0		3477	0	3477	0	3477	0		3477	0	3477	0	3477	0		3477	0	3477	0	3477	0		3477	0	3477	0	3477	0		3477	0	3477	0	3477	0
	4043	0	4043	0	4043	0		4043	0	4043	0	4043	0		4043	0	4043	0	4043	0		4043	0	4043	0	4043	0		4043	0	4043	0	4043	0		4043	0	4043	0	4043	0
	4702	0	4702	0	4702	0		4702	0	4702	0	4702	0		4702	0	4702	0	4702	0		4702	0	4702	0	4702	0		4702	0	4702	0	4702	0		4702	0	4702	0	4702	0
	5468	0	5468	0	5468	0		5468	0	5468	0	5468	0		5468	0	5468	0	5468	0		5468	0	5468	0	5468	0		5468	0	5468	0	5468	0		5468	0	5468	0	5468	0
	6358	0	6358	0	6358	0		6358	0	6358	0	6358	0		6358	0	6358	0	6358	0		6358	0	6358	0	6358	0		6358	0	6358	0	6358	0		6358	0	6358	0	6358	0
	7394	0	7394	0	7394	0		7394	0	7394	0	7394	0		7394	0	7394	0	7394	0		7394	0	7394	0	7394	0		7394	0	7394	0	7394	0		7394	0	7394	0	7394	0
	8599	0	8599	0	8599	0		8599	0	8599	0	8599	0		8599	0	8599	0	8599	0		8599	0	8599	0	8599	0		8599	0	8599	0	8599	0		8599	0	8599	0	8599	0
	10000	0	10000	0	10000	0		10000	0	10000	0	10000	0		10000	0	10000	0	10000	0		10000	0	10000	0	10000	0		10000	0	10000	0	10000	0		10000	0	10000	0	10000	0

## Sheet: Supplementary Fig. 50-67
	Supplementary Fig. 50					Supplementary Fig. 52								Supplementary Fig. 53
	Total Flux [p/s] Whole body					Anti-spike lgG titer at week 2								Anti-spike lgG titer at week 4
	PBS	ALC-0159	pDLS2	pDLS5		PBS	ALC-0159	pDLS1	pDLS2	pDLS3	pDLS4	pDLS5		PBS	ALC-0159	pDLS1	pDLS2	pDLS3	pDLS4	pDLS5
	286200	46250000000	12560000000	43770000000		50	50	50	50	50	377.492	50		50	3523.71	6559.63	9196.77	8488.27	7187.06	702.808
	590000	42580000000	33120000000	40670000000		50	50	50	50	50	50	50		50	5056.81	5651.63	10345.3	6162.56	5669.41	4125.11
	566300	23690000000	23320000000	42970000000		50	50	50	50	50	147.591	50		50	6493.35	5240.95	11042.5	5559.88	8178.69	6929.11
		54240000000	11240000000	41380000000		50	50	50	50	488.058	50	313.308		50	9339.32	10147.2	7761.39	5526.85	4527.39	7155.94
		102600000000	16730000000	44480000000		50	50	50	50	335.824	50	50		50	12713.7	7005.74	8349.96	8443.58	12790.8	397.173
	Supplementary Fig. 54
		PBS					ALC-0159					pDLS1					pDLS2					pDLS3					pDLS4					pDLS5
	Week 0	19.7	20.3	18.9	20.1	20.2	20.1	20.5	20.5	19.7	20.3	19.6	18.9	19.7	19.7	19.8	18.7	19.7	19.5	17.9	18.7	20	17.8	19.2	19.7	18.8	20.7	19.4	20	18.2	19	18.3	20	19.7	19.6	19.7
	Week 1	19.5	20.7	19.1	20.8	20.5	20.2	20	20.5	19.9	20.8	19.7	19.3	19.8	19.8	19.7	18.5	19.4	19	18	18.4	18.9	18	19.1	19.6	18.8	19.8	19	19.8	17.8	18.9	18.2	19.8	19.5	19.3	19.5
	Week 2	19.8	20.7	19.4	20.5	20	21.5	21.3	21.2	20.3	20.6	21.1	19.7	20.5	19.7	20.1	19.6	20.5	19.5	18.6	19.6	19.9	19.4	20	19.8	19.2	20.1	18.9	19.3	18.2	19.6	19	20.1	20.2	19.6	20.2
	Week 3	20.8	21.8	21.7	19.8	20.6	21.3	20.3	21	19.7	20.6	19.9	20.1	19.5	18.9	20	19.7	20.8	20.5	18.6	20.2	19.9	18.9	20.4	19.8	19.5	20.2	18.7	19.4	18.5	19.5	18.8	19.9	19.9	20	20.4
	Week 4	20	19.9	18.6	20.8	20.4	21.8	21.9	21.7	21.1	21.5	20.9	20.8	20.3	20.3	21.3	20.4	19.3	20.2	19.4	19.6	20.1	20.2	19.5	19.4	20.7	21.7	19.7	20.4	19	20.5	19.3	20.3	20.7	20.1	20.4
	Week 5	20.3	21.5	19.3	22	21.7	22.1	22.7	21.6	22.4	21.7	21.8	21.3	20.9	20.8	22	20.1	20.4	20.5	19.7	19.8	20.1	19.7	20.5	21.3	20.4	22	20.9	21.1	19.7	20.8	19.3	20.6	20.9	21.3	21.7
	Week 6	20.9	20.8	20.3	22.1	21.1	21.7	21.9	22.1	20.9	22.1	22	21.7	21.2	21.1	21.6	20.6	21.7	20.6	19.8	19.7	20.4	20.2	21.9	21.7	20.5	22.6	21	21.2	19.2	20.6	20.3	20.4	21.1	21.3	22
	Week 7	20.7	22.2	19.3	22.1	21.1	22.4	23.2	22.1	21.7	22.1	21.3	21	21.1	21.1	21.8	20.7	20.9	21	18.8	19.9	21.1	19.7	21.2	20.6	20.7	22.1	20.7	20.9	18.4	20.7	19.3	20.6	18.8	21.1	21.3
	Week 8	21.7	21.6	20.9	22.8	22.8	23.7	23	22.4	22.9	23.8	22.8	21.9	22.9	23	21.7	21.3	21.9	21.5	20.2	20.4	21	20.6	21.7	21.9	21.1	22.2	21.5	22.3	19.6	21.4	21.6	22.1	19.2	22.3	23.7
	Week 9	21.8	23.4	20.9	23.4	21.9	23.2	23.4	22.6	22.8	22.3	22.5	22.7	22.7	21.7	22.8	21.1	20.5	22.3	21.9	20.9	20.9	21.9	20.7	20.2	20.2	22.7	21.5	20.3	19.8	21.3	20.5	22.1	21.9	22.3	22.4
	Week 10	21.6	22.1	21.5	22.4	22.2	22.1	22.2	22.7	21.2	22.6	21.8	21	20.5	20.2	22.2	20.4	22.7	20.1	20.3	20.6	20.5	21.7	20.8	21.2	20.3	22.4	20.1	20.4	20.6	20.8	20.7	21.2	21.6	21.2	21.5
	Week 11	22.1	22.9	23.3	24.1	22.5	22.8	24.2	23.6	22.7	22.7	23.1	22.4	22.1	22.2	24.9	21.9	22.6	21.6	20.7	22.3	22.8	21.4	21.9	21.9	20.8	23.5	21.7	21.4	20.8	21.8	22.2	22.4	22.4	22.5	22.1
	Supplementary Fig. 64				Supplementary Fig. 65
	Anti-pDLS lgM titer					PBS					ALC-0159					pDLS1					pDLS4
	PBS	pDLS2-LNP			Week 0	18.4	18.6	18.5	18.8	18.7	17.5	17.7	17.2	19.1	17.8	18.9	19.5	18.6	18.3	18	19.1	18.7	18.5	17.8	18.2
	10	10			Week 1	18.8	19.3	18.7	19.1	19.3	17.8	17.8	17.6	19.4	18.2	19.4	20.1	19.1	18.9	18.4	19.6	19.1	19	18.3	18.6
	10	10			Week 2	19.2	13.2	19.8	19	19.8	17.5	18.3	17.8	19.9	18.1	19.8	20	19.8	19.6	18.9	20.2	19.2	18.8	19.3	18.7
	10	10			Week 3	19.1	16.5	19	19.4	19.9	19.1	18.5	18.6	20.4	19	20.4	20.6	19.6	19.9	19	20.4	19.7	19.8	19.2	19.2
	10	10			Week 4	20	17	19.7	20.7	20.8	18.3	19.1	19.7	21.2	19.8	20.5	21.4	20.4	20	19	20.4	21.6	19.8	19.7	20.2
	10	10			Week 5	20.6	19.7	19.8	20.8	21.4	19.4	19.6	20.4	21.3	20.3	21.3	22.2	21.8	21	20	23.2	20.6	20.6	20.8	21.2
					Week 6	20.7	20.2	21.2	20.9	21.9	18.8	19.9	20	18.9	19.9	21.4	22.4	21.2	20	20.2	22.9	21.7	20.3	21.3	20.8
					Week 7	20.2	19.3	21.3	20.3	16.2	17.6	19.3	19	20.5	20.1	20.9	16.3	20.1	20.9	20.1	22.3	21.5	20.3	19.8	20.8
	Supplementary Fig. 67
	Cell viability
	Fresh	6 Months
	98.8239	92.1614
	101.012	99.4953
	98.818	86.8477
	99.2279	87.1864
	97.9881	91.4267
	96.6651	90.3453
